# Supplementary material for: Semantic and episodic processes differently predict false memories in the DRM task
Source: Sci Rep. 2024 Jan 2;14:256. doi: 10.1038/s41598-023-50687-z (PMC10761856; doi:10.1038/s41598-023-50687-z)
Supplement: Supplementary file 1 — Supplementary Information 1. [file 41598_2023_50687_MOESM1_ESM.csv]

	subj	age	Sem_pred	Epi_d	Sou_d	word	kb	resp_resp	rt.resp	conf	rt.conf	sum	resp_corr	type	rt_rel	rt_unrel	accuracy	type.2	tot	SEM	EPI	SOU
1	1002	25	34,38181818	0,731992902	0,616046828	nera	1	1	4,848	2	1,38	1	1	studied	914,3	948,6818182	1	studied	80	1,00657452313461	1,13205278730619	1,32267038007847
2	1002	25	34,38181818	0,731992902	0,616046828	penna	1	0	2,713	3	1,932	1	0	critical	914,3	948,6818182	1	new	80	1,00657452313461	1,13205278730619	1,32267038007847
3	1002	25	34,38181818	0,731992902	0,616046828	assassino	1	1	2,096	4	0,482	1	1	studied	914,3	948,6818182	1	studied	80	1,00657452313461	1,13205278730619	1,32267038007847
4	1002	25	34,38181818	0,731992902	0,616046828	studio	1	1	1,563	2	0,732	1	0	weakly	914,3	948,6818182	0	new	80	1,00657452313461	1,13205278730619	1,32267038007847
5	1002	25	34,38181818	0,731992902	0,616046828	piatta	1	1	1,246	3	0,449	1	0	unrelated	914,3	948,6818182	0	new	80	1,00657452313461	1,13205278730619	1,32267038007847
6	1002	25	34,38181818	0,731992902	0,616046828	grafia	1	0	2,146	3	0,864	1	0	weakly	914,3	948,6818182	1	new	80	1,00657452313461	1,13205278730619	1,32267038007847
7	1002	25	34,38181818	0,731992902	0,616046828	pistola	1	1	2,63	2	0,832	1	0	weakly	914,3	948,6818182	0	new	80	1,00657452313461	1,13205278730619	1,32267038007847
8	1002	25	34,38181818	0,731992902	0,616046828	plastica	1	0	1,446	1	0,415	1	0	unrelated	914,3	948,6818182	1	new	80	1,00657452313461	1,13205278730619	1,32267038007847
9	1002	25	34,38181818	0,731992902	0,616046828	velenoso	1	0	1,163	1	0,465	1	1	studied	914,3	948,6818182	0	studied	80	1,00657452313461	1,13205278730619	1,32267038007847
10	1002	25	34,38181818	0,731992902	0,616046828	alza	1	0	1,196	2	0,365	1	1	studied	914,3	948,6818182	0	studied	80	1,00657452313461	1,13205278730619	1,32267038007847
11	1002	25	34,38181818	0,731992902	0,616046828	bella	1	0	1,546	3	0,699	1	0	unrelated	914,3	948,6818182	1	new	80	1,00657452313461	1,13205278730619	1,32267038007847
12	1002	25	34,38181818	0,731992902	0,616046828	inquinamento	1	1	2,147	3	0,864	1	1	studied	914,3	948,6818182	1	studied	80	1,00657452313461	1,13205278730619	1,32267038007847
13	1002	25	34,38181818	0,731992902	0,616046828	cammello	1	1	2,413	4	3,287	1	1	studied	914,3	948,6818182	1	studied	80	1,00657452313461	1,13205278730619	1,32267038007847
14	1002	25	34,38181818	0,731992902	0,616046828	dolce	1	1	1,046	4	0,548	1	1	studied	914,3	948,6818182	1	studied	80	1,00657452313461	1,13205278730619	1,32267038007847
15	1002	25	34,38181818	0,731992902	0,616046828	inchiostro	1	1	1,48	4	0,381	1	1	studied	914,3	948,6818182	1	studied	80	1,00657452313461	1,13205278730619	1,32267038007847
16	1002	25	34,38181818	0,731992902	0,616046828	capelli	1	0	1,346	1	0,765	1	0	unrelated	914,3	948,6818182	1	new	80	1,00657452313461	1,13205278730619	1,32267038007847
17	1002	25	34,38181818	0,731992902	0,616046828	pipa	1	0	1,363	2	0,315	1	1	studied	914,3	948,6818182	0	studied	80	1,00657452313461	1,13205278730619	1,32267038007847
18	1002	25	34,38181818	0,731992902	0,616046828	bocca	1	0	1,228	4	0,448	1	1	studied	914,3	948,6818182	0	studied	80	1,00657452313461	1,13205278730619	1,32267038007847
19	1002	25	34,38181818	0,731992902	0,616046828	carcere	1	1	1,796	3	0,398	1	0	weakly	914,3	948,6818182	0	new	80	1,00657452313461	1,13205278730619	1,32267038007847
20	1002	25	34,38181818	0,731992902	0,616046828	italia	1	1	1,147	4	0,465	1	1	studied	914,3	948,6818182	1	studied	80	1,00657452313461	1,13205278730619	1,32267038007847
21	1002	25	34,38181818	0,731992902	0,616046828	ladro	1	1	2,013	4	1,03	1	0	critical	914,3	948,6818182	0	new	80	1,00657452313461	1,13205278730619	1,32267038007847
22	1002	25	34,38181818	0,731992902	0,616046828	formica	1	0	1,347	4	0,796	1	0	weakly	914,3	948,6818182	1	new	80	1,00657452313461	1,13205278730619	1,32267038007847
23	1002	25	34,38181818	0,731992902	0,616046828	alcolico	1	1	1,246	4	0,382	1	1	studied	914,3	948,6818182	1	studied	80	1,00657452313461	1,13205278730619	1,32267038007847
24	1002	25	34,38181818	0,731992902	0,616046828	sciare	1	0	1,179	4	0,349	1	0	weakly	914,3	948,6818182	1	new	80	1,00657452313461	1,13205278730619	1,32267038007847
25	1002	25	34,38181818	0,731992902	0,616046828	ago	1	0	2,03	4	1,165	1	0	critical	914,3	948,6818182	1	new	80	1,00657452313461	1,13205278730619	1,32267038007847
26	1002	25	34,38181818	0,731992902	0,616046828	farina	1	0	1,363	3	0,582	1	0	unrelated	914,3	948,6818182	1	new	80	1,00657452313461	1,13205278730619	1,32267038007847
27	1002	25	34,38181818	0,731992902	0,616046828	lucano	1	1	1,18	4	0,599	1	1	studied	914,3	948,6818182	1	studied	80	1,00657452313461	1,13205278730619	1,32267038007847
28	1002	25	34,38181818	0,731992902	0,616046828	scarpe	1	1	1,146	4	0,382	1	0	unrelated	914,3	948,6818182	0	new	80	1,00657452313461	1,13205278730619	1,32267038007847
29	1002	25	34,38181818	0,731992902	0,616046828	filo	1	1	1,146	4	0,398	1	1	studied	914,3	948,6818182	1	studied	80	1,00657452313461	1,13205278730619	1,32267038007847
30	1002	25	34,38181818	0,731992902	0,616046828	ballo	1	0	1,213	2	1,015	1	1	studied	914,3	948,6818182	0	studied	80	1,00657452313461	1,13205278730619	1,32267038007847
31	1002	25	34,38181818	0,731992902	0,616046828	insetto	1	0	1,097	2	0,582	1	1	studied	914,3	948,6818182	0	studied	80	1,00657452313461	1,13205278730619	1,32267038007847
32	1002	25	34,38181818	0,731992902	0,616046828	tavolo	1	1	1,246	3	0,314	1	1	studied	914,3	948,6818182	1	studied	80	1,00657452313461	1,13205278730619	1,32267038007847
33	1002	25	34,38181818	0,731992902	0,616046828	scassinare	1	1	1,313	4	0,365	1	1	studied	914,3	948,6818182	1	studied	80	1,00657452313461	1,13205278730619	1,32267038007847
34	1002	25	34,38181818	0,731992902	0,616046828	coperta	1	0	2,68	2	0,565	1	1	studied	914,3	948,6818182	0	studied	80	1,00657452313461	1,13205278730619	1,32267038007847
35	1002	25	34,38181818	0,731992902	0,616046828	accendere	1	1	2,996	1	0,648	1	0	weakly	914,3	948,6818182	0	new	80	1,00657452313461	1,13205278730619	1,32267038007847
36	1002	25	34,38181818	0,731992902	0,616046828	innalzare	1	0	1,312	4	0,498	1	0	weakly	914,3	948,6818182	1	new	80	1,00657452313461	1,13205278730619	1,32267038007847
37	1002	25	34,38181818	0,731992902	0,616046828	sedia	1	1	1,247	4	0,415	1	0	critical	914,3	948,6818182	0	new	80	1,00657452313461	1,13205278730619	1,32267038007847
38	1002	25	34,38181818	0,731992902	0,616046828	piano	1	0	1,663	2	0,398	1	0	weakly	914,3	948,6818182	1	new	80	1,00657452313461	1,13205278730619	1,32267038007847
39	1002	25	34,38181818	0,731992902	0,616046828	astuccio	1	0	1,247	3	0,815	1	0	weakly	914,3	948,6818182	1	new	80	1,00657452313461	1,13205278730619	1,32267038007847
40	1002	25	34,38181818	0,731992902	0,616046828	scuola	1	1	1,28	4	0,631	1	1	studied	914,3	948,6818182	1	studied	80	1,00657452313461	1,13205278730619	1,32267038007847
41	1002	25	34,38181818	0,731992902	0,616046828	punta	1	1	1,313	2	0,265	1	1	studied	914,3	948,6818182	1	studied	80	1,00657452313461	1,13205278730619	1,32267038007847
42	1002	25	34,38181818	0,731992902	0,616046828	fumo	1	1	1,43	2	0,316	1	0	critical	914,3	948,6818182	0	new	80	1,00657452313461	1,13205278730619	1,32267038007847
43	1002	25	34,38181818	0,731992902	0,616046828	lento	1	0	1,196	1	0,782	1	0	critical	914,3	948,6818182	1	new	80	1,00657452313461	1,13205278730619	1,32267038007847
44	1002	25	34,38181818	0,731992902	0,616046828	pianta	1	1	1,162	3	0,465	1	0	unrelated	914,3	948,6818182	0	new	80	1,00657452313461	1,13205278730619	1,32267038007847
45	1002	25	34,38181818	0,731992902	0,616046828	paura	1	1	1,513	3	0,332	1	1	studied	914,3	948,6818182	1	studied	80	1,00657452313461	1,13205278730619	1,32267038007847
46	1002	25	34,38181818	0,731992902	0,616046828	medicina	1	0	1,296	4	0,649	1	0	weakly	914,3	948,6818182	1	new	80	1,00657452313461	1,13205278730619	1,32267038007847
47	1002	25	34,38181818	0,731992902	0,616046828	veloce	1	1	1,646	1	0,448	1	1	studied	914,3	948,6818182	1	studied	80	1,00657452313461	1,13205278730619	1,32267038007847
48	1002	25	34,38181818	0,731992902	0,616046828	amaro	1	1	1,229	4	0,765	1	0	critical	914,3	948,6818182	0	new	80	1,00657452313461	1,13205278730619	1,32267038007847
49	1002	25	34,38181818	0,731992902	0,616046828	morbido	1	0	3,046	3	0,649	1	0	unrelated	914,3	948,6818182	1	new	80	1,00657452313461	1,13205278730619	1,32267038007847
50	1002	25	34,38181818	0,731992902	0,616046828	bandiera	1	0	1,579	2	1,016	1	0	critical	914,3	948,6818182	1	new	80	1,00657452313461	1,13205278730619	1,32267038007847
51	1002	25	34,38181818	0,731992902	0,616046828	furfante	1	0	2,779	2	0,798	1	1	studied	914,3	948,6818182	0	studied	80	1,00657452313461	1,13205278730619	1,32267038007847
52	1002	25	34,38181818	0,731992902	0,616046828	mondiali	1	0	1,98	4	0,665	1	0	weakly	914,3	948,6818182	1	new	80	1,00657452313461	1,13205278730619	1,32267038007847
53	1002	25	34,38181818	0,731992902	0,616046828	comoda	1	1	1,363	4	1,998	1	0	weakly	914,3	948,6818182	0	new	80	1,00657452313461	1,13205278730619	1,32267038007847
54	1002	25	34,38181818	0,731992902	0,616046828	nicotina	1	0	1,996	2	0,715	1	1	studied	914,3	948,6818182	0	studied	80	1,00657452313461	1,13205278730619	1,32267038007847
55	1002	25	34,38181818	0,731992902	0,616046828	iniezione	1	0	1,713	2	0,682	1	0	weakly	914,3	948,6818182	1	new	80	1,00657452313461	1,13205278730619	1,32267038007847
56	1002	25	34,38181818	0,731992902	0,616046828	vento	1	0	2,146	1	0,599	1	1	studied	914,3	948,6818182	0	studied	80	1,00657452313461	1,13205278730619	1,32267038007847
57	1002	25	34,38181818	0,731992902	0,616046828	puzza	1	0	1,096	2	0,448	1	0	weakly	914,3	948,6818182	1	new	80	1,00657452313461	1,13205278730619	1,32267038007847
58	1002	25	34,38181818	0,731992902	0,616046828	neve	1	0	1,146	2	0,532	1	1	studied	914,3	948,6818182	0	studied	80	1,00657452313461	1,13205278730619	1,32267038007847
59	1002	25	34,38181818	0,731992902	0,616046828	paglia	1	1	1,746	2	0,532	1	1	studied	914,3	948,6818182	1	studied	80	1,00657452313461	1,13205278730619	1,32267038007847
60	1002	25	34,38181818	0,731992902	0,616046828	ghiaccio	1	0	1,197	3	0,332	1	1	studied	914,3	948,6818182	0	studied	80	1,00657452313461	1,13205278730619	1,32267038007847
61	1002	25	34,38181818	0,731992902	0,616046828	sole	1	0	1,729	1	1,231	1	0	unrelated	914,3	948,6818182	1	new	80	1,00657452313461	1,13205278730619	1,32267038007847
62	1002	25	34,38181818	0,731992902	0,616046828	anziano	1	0	2,012	3	0,631	1	1	studied	914,3	948,6818182	0	studied	80	1,00657452313461	1,13205278730619	1,32267038007847
63	1002	25	34,38181818	0,731992902	0,616046828	pungere	1	0	1,397	4	0,582	1	0	weakly	914,3	948,6818182	1	new	80	1,00657452313461	1,13205278730619	1,32267038007847
64	1002	25	34,38181818	0,731992902	0,616046828	rapinatore	1	1	1,163	4	0,515	1	1	studied	914,3	948,6818182	1	studied	80	1,00657452313461	1,13205278730619	1,32267038007847
65	1002	25	34,38181818	0,731992902	0,616046828	suono	1	0	1,179	2	0,415	1	0	unrelated	914,3	948,6818182	1	new	80	1,00657452313461	1,13205278730619	1,32267038007847
66	1002	25	34,38181818	0,731992902	0,616046828	italiana	1	0	1,713	4	0,365	1	1	studied	914,3	948,6818182	0	studied	80	1,00657452313461	1,13205278730619	1,32267038007847
67	1002	25	34,38181818	0,731992902	0,616046828	salato	1	0	1,046	3	0,981	1	0	weakly	914,3	948,6818182	1	new	80	1,00657452313461	1,13205278730619	1,32267038007847
68	1002	25	34,38181818	0,731992902	0,616046828	nero	1	1	1,263	4	0,715	1	0	weakly	914,3	948,6818182	0	new	80	1,00657452313461	1,13205278730619	1,32267038007847
69	1002	25	34,38181818	0,731992902	0,616046828	ragno	1	0	1,346	4	2,365	1	0	critical	914,3	948,6818182	1	new	80	1,00657452313461	1,13205278730619	1,32267038007847
70	1002	25	34,38181818	0,731992902	0,616046828	fobia	1	0	1,08	2	0,615	1	0	weakly	914,3	948,6818182	1	new	80	1,00657452313461	1,13205278730619	1,32267038007847
71	1002	25	34,38181818	0,731992902	0,616046828	tela	1	1	1,28	4	0,449	1	1	studied	914,3	948,6818182	1	studied	80	1,00657452313461	1,13205278730619	1,32267038007847
72	1002	25	34,38181818	0,731992902	0,616046828	valzer	1	1	1,446	4	0,415	1	1	studied	914,3	948,6818182	1	studied	80	1,00657452313461	1,13205278730619	1,32267038007847
73	1002	25	34,38181818	0,731992902	0,616046828	scomoda	1	0	1,363	3	0,365	1	1	studied	914,3	948,6818182	0	studied	80	1,00657452313461	1,13205278730619	1,32267038007847
74	1002	25	34,38181818	0,731992902	0,616046828	gambe	1	0	1,529	2	0,899	1	1	studied	914,3	948,6818182	0	studied	80	1,00657452313461	1,13205278730619	1,32267038007847
75	1002	25	34,38181818	0,731992902	0,616046828	naso	1	0	1,546	2	0,615	1	0	weakly	914,3	948,6818182	1	new	80	1,00657452313461	1,13205278730619	1,32267038007847
76	1002	25	34,38181818	0,731992902	0,616046828	tiepido	1	1	1,696	2	0,448	1	1	studied	914,3	948,6818182	1	studied	80	1,00657452313461	1,13205278730619	1,32267038007847
77	1002	25	34,38181818	0,731992902	0,616046828	cucire	1	0	2,246	1	0,665	1	1	studied	914,3	948,6818182	0	studied	80	1,00657452313461	1,13205278730619	1,32267038007847
78	1002	25	34,38181818	0,731992902	0,616046828	foglio	1	1	4,613	2	1,332	1	1	studied	914,3	948,6818182	1	studied	80	1,00657452313461	1,13205278730619	1,32267038007847
79	1002	25	34,38181818	0,731992902	0,616046828	tabacco	1	0	1,263	1	0,848	1	1	studied	914,3	948,6818182	0	studied	80	1,00657452313461	1,13205278730619	1,32267038007847
80	1002	25	34,38181818	0,731992902	0,616046828	freddo	1	0	1,179	4	0,498	1	0	critical	914,3	948,6818182	1	new	80	1,00657452313461	1,13205278730619	1,32267038007847
81	1003	24	2,194896332	0,805316127	1,004804448	farina	2	0	0,979	1	1,296	1	0	unrelated	746,8596491	749,0545455	1	new	80	-0,211965241243492	1,61650797079928	2,40633703646623
82	1003	24	2,194896332	0,805316127	1,004804448	insetto	2	0	0,979	2	1,095	1	1	studied	746,8596491	749,0545455	0	studied	80	-0,211965241243492	1,61650797079928	2,40633703646623
83	1003	24	2,194896332	0,805316127	1,004804448	naso	2	0	2,79	1	0,778	1	0	weakly	746,8596491	749,0545455	1	new	80	-0,211965241243492	1,61650797079928	2,40633703646623
84	1003	24	2,194896332	0,805316127	1,004804448	ragno	2	0	1,196	2	0,412	1	0	critical	746,8596491	749,0545455	1	new	80	-0,211965241243492	1,61650797079928	2,40633703646623
85	1003	24	2,194896332	0,805316127	1,004804448	fobia	2	1	1,795	2	2,427	1	0	weakly	746,8596491	749,0545455	0	new	80	-0,211965241243492	1,61650797079928	2,40633703646623
86	1003	24	2,194896332	0,805316127	1,004804448	mondiali	2	0	0,779	2	1,661	1	0	weakly	746,8596491	749,0545455	1	new	80	-0,211965241243492	1,61650797079928	2,40633703646623
87	1003	24	2,194896332	0,805316127	1,004804448	morbido	2	0	1,029	1	0,296	1	0	unrelated	746,8596491	749,0545455	1	new	80	-0,211965241243492	1,61650797079928	2,40633703646623
88	1003	24	2,194896332	0,805316127	1,004804448	ballo	2	0	1,262	2	3,31	1	1	studied	746,8596491	749,0545455	0	studied	80	-0,211965241243492	1,61650797079928	2,40633703646623
89	1003	24	2,194896332	0,805316127	1,004804448	punta	2	0	1,296	1	1,197	1	1	studied	746,8596491	749,0545455	0	studied	80	-0,211965241243492	1,61650797079928	2,40633703646623
90	1003	24	2,194896332	0,805316127	1,004804448	carcere	2	0	2,306	3	3,573	1	0	weakly	746,8596491	749,0545455	1	new	80	-0,211965241243492	1,61650797079928	2,40633703646623
91	1003	24	2,194896332	0,805316127	1,004804448	furfante	2	1	0,913	4	0,43	1	1	studied	746,8596491	749,0545455	1	studied	80	-0,211965241243492	1,61650797079928	2,40633703646623
92	1003	24	2,194896332	0,805316127	1,004804448	amaro	2	1	0,746	4	0,496	1	0	critical	746,8596491	749,0545455	0	new	80	-0,211965241243492	1,61650797079928	2,40633703646623
93	1003	24	2,194896332	0,805316127	1,004804448	piano	2	0	0,647	2	0,446	1	0	weakly	746,8596491	749,0545455	1	new	80	-0,211965241243492	1,61650797079928	2,40633703646623
94	1003	24	2,194896332	0,805316127	1,004804448	alza	2	0	0,946	1	0,329	1	1	studied	746,8596491	749,0545455	0	studied	80	-0,211965241243492	1,61650797079928	2,40633703646623
95	1003	24	2,194896332	0,805316127	1,004804448	iniezione	2	0	1,09	3	0,794	1	0	weakly	746,8596491	749,0545455	1	new	80	-0,211965241243492	1,61650797079928	2,40633703646623
96	1003	24	2,194896332	0,805316127	1,004804448	medicina	2	0	1,125	3	0,728	1	0	weakly	746,8596491	749,0545455	1	new	80	-0,211965241243492	1,61650797079928	2,40633703646623
97	1003	24	2,194896332	0,805316127	1,004804448	salato	2	1	0,846	4	0,279	1	0	weakly	746,8596491	749,0545455	0	new	80	-0,211965241243492	1,61650797079928	2,40633703646623
98	1003	24	2,194896332	0,805316127	1,004804448	nicotina	2	1	0,93	4	0,463	1	1	studied	746,8596491	749,0545455	1	studied	80	-0,211965241243492	1,61650797079928	2,40633703646623
99	1003	24	2,194896332	0,805316127	1,004804448	neve	2	0	0,963	1	0,513	1	1	studied	746,8596491	749,0545455	0	studied	80	-0,211965241243492	1,61650797079928	2,40633703646623
100	1003	24	2,194896332	0,805316127	1,004804448	pungere	2	0	1,579	2	0,479	1	0	weakly	746,8596491	749,0545455	1	new	80	-0,211965241243492	1,61650797079928	2,40633703646623
101	1003	24	2,194896332	0,805316127	1,004804448	coperta	2	1	1,429	4	0,546	1	1	studied	746,8596491	749,0545455	1	studied	80	-0,211965241243492	1,61650797079928	2,40633703646623
102	1003	24	2,194896332	0,805316127	1,004804448	alcolico	2	0	2,473	3	1,645	1	1	studied	746,8596491	749,0545455	0	studied	80	-0,211965241243492	1,61650797079928	2,40633703646623
103	1003	24	2,194896332	0,805316127	1,004804448	tavolo	2	0	0,962	3	0,446	1	1	studied	746,8596491	749,0545455	0	studied	80	-0,211965241243492	1,61650797079928	2,40633703646623
104	1003	24	2,194896332	0,805316127	1,004804448	vento	2	0	1,296	2	0,629	1	1	studied	746,8596491	749,0545455	0	studied	80	-0,211965241243492	1,61650797079928	2,40633703646623
105	1003	24	2,194896332	0,805316127	1,004804448	paura	2	0	1,046	1	0,329	1	1	studied	746,8596491	749,0545455	0	studied	80	-0,211965241243492	1,61650797079928	2,40633703646623
106	1003	24	2,194896332	0,805316127	1,004804448	cammello	2	0	0,579	3	0,563	1	1	studied	746,8596491	749,0545455	0	studied	80	-0,211965241243492	1,61650797079928	2,40633703646623
107	1003	24	2,194896332	0,805316127	1,004804448	lento	2	0	1,046	2	0,312	1	0	critical	746,8596491	749,0545455	1	new	80	-0,211965241243492	1,61650797079928	2,40633703646623
108	1003	24	2,194896332	0,805316127	1,004804448	grafia	2	0	1,645	1	0,796	1	0	weakly	746,8596491	749,0545455	1	new	80	-0,211965241243492	1,61650797079928	2,40633703646623
109	1003	24	2,194896332	0,805316127	1,004804448	bocca	2	0	0,913	1	0,345	1	1	studied	746,8596491	749,0545455	0	studied	80	-0,211965241243492	1,61650797079928	2,40633703646623
110	1003	24	2,194896332	0,805316127	1,004804448	sedia	2	0	1,228	2	0,413	1	0	critical	746,8596491	749,0545455	1	new	80	-0,211965241243492	1,61650797079928	2,40633703646623
111	1003	24	2,194896332	0,805316127	1,004804448	velenoso	2	0	1,092	3	1,029	1	1	studied	746,8596491	749,0545455	0	studied	80	-0,211965241243492	1,61650797079928	2,40633703646623
112	1003	24	2,194896332	0,805316127	1,004804448	italiana	2	0	1,146	1	0,312	1	1	studied	746,8596491	749,0545455	0	studied	80	-0,211965241243492	1,61650797079928	2,40633703646623
113	1003	24	2,194896332	0,805316127	1,004804448	scomoda	2	0	1,179	1	0,445	1	1	studied	746,8596491	749,0545455	0	studied	80	-0,211965241243492	1,61650797079928	2,40633703646623
114	1003	24	2,194896332	0,805316127	1,004804448	assassino	2	1	0,763	4	0,362	1	1	studied	746,8596491	749,0545455	1	studied	80	-0,211965241243492	1,61650797079928	2,40633703646623
115	1003	24	2,194896332	0,805316127	1,004804448	lucano	2	1	1,179	4	0,329	1	1	studied	746,8596491	749,0545455	1	studied	80	-0,211965241243492	1,61650797079928	2,40633703646623
116	1003	24	2,194896332	0,805316127	1,004804448	foglio	2	1	0,813	4	0,429	1	1	studied	746,8596491	749,0545455	1	studied	80	-0,211965241243492	1,61650797079928	2,40633703646623
117	1003	24	2,194896332	0,805316127	1,004804448	scarpe	2	0	0,808	1	0,746	1	0	unrelated	746,8596491	749,0545455	1	new	80	-0,211965241243492	1,61650797079928	2,40633703646623
118	1003	24	2,194896332	0,805316127	1,004804448	paglia	2	1	0,997	4	1,227	1	1	studied	746,8596491	749,0545455	1	studied	80	-0,211965241243492	1,61650797079928	2,40633703646623
119	1003	24	2,194896332	0,805316127	1,004804448	tela	2	0	0,979	1	0,729	1	1	studied	746,8596491	749,0545455	0	studied	80	-0,211965241243492	1,61650797079928	2,40633703646623
120	1003	24	2,194896332	0,805316127	1,004804448	italia	2	1	0,664	4	0,344	1	1	studied	746,8596491	749,0545455	1	studied	80	-0,211965241243492	1,61650797079928	2,40633703646623
121	1003	24	2,194896332	0,805316127	1,004804448	freddo	2	1	1,08	3	0,695	1	0	critical	746,8596491	749,0545455	0	new	80	-0,211965241243492	1,61650797079928	2,40633703646623
122	1003	24	2,194896332	0,805316127	1,004804448	ladro	2	1	0,98	4	0,379	1	0	critical	746,8596491	749,0545455	0	new	80	-0,211965241243492	1,61650797079928	2,40633703646623
123	1003	24	2,194896332	0,805316127	1,004804448	dolce	2	1	1,345	3	0,745	1	1	studied	746,8596491	749,0545455	1	studied	80	-0,211965241243492	1,61650797079928	2,40633703646623
124	1003	24	2,194896332	0,805316127	1,004804448	tabacco	2	0	2,412	3	0,445	1	1	studied	746,8596491	749,0545455	0	studied	80	-0,211965241243492	1,61650797079928	2,40633703646623
125	1003	24	2,194896332	0,805316127	1,004804448	inchiostro	2	1	1,029	4	0,33	1	1	studied	746,8596491	749,0545455	1	studied	80	-0,211965241243492	1,61650797079928	2,40633703646623
126	1003	24	2,194896332	0,805316127	1,004804448	scuola	2	0	1,762	1	0,497	1	1	studied	746,8596491	749,0545455	0	studied	80	-0,211965241243492	1,61650797079928	2,40633703646623
127	1003	24	2,194896332	0,805316127	1,004804448	cucire	2	0	0,714	1	2,394	1	1	studied	746,8596491	749,0545455	0	studied	80	-0,211965241243492	1,61650797079928	2,40633703646623
128	1003	24	2,194896332	0,805316127	1,004804448	astuccio	2	0	1,075	1	0,712	1	0	weakly	746,8596491	749,0545455	1	new	80	-0,211965241243492	1,61650797079928	2,40633703646623
129	1003	24	2,194896332	0,805316127	1,004804448	comoda	2	1	1,613	4	0,795	1	0	weakly	746,8596491	749,0545455	0	new	80	-0,211965241243492	1,61650797079928	2,40633703646623
130	1003	24	2,194896332	0,805316127	1,004804448	valzer	2	1	1,363	4	0,346	1	1	studied	746,8596491	749,0545455	1	studied	80	-0,211965241243492	1,61650797079928	2,40633703646623
131	1003	24	2,194896332	0,805316127	1,004804448	puzza	2	0	1,163	1	0,596	1	0	weakly	746,8596491	749,0545455	1	new	80	-0,211965241243492	1,61650797079928	2,40633703646623
132	1003	24	2,194896332	0,805316127	1,004804448	filo	2	1	1,163	4	0,262	1	1	studied	746,8596491	749,0545455	1	studied	80	-0,211965241243492	1,61650797079928	2,40633703646623
133	1003	24	2,194896332	0,805316127	1,004804448	tiepido	2	0	1,213	1	0,345	1	1	studied	746,8596491	749,0545455	0	studied	80	-0,211965241243492	1,61650797079928	2,40633703646623
134	1003	24	2,194896332	0,805316127	1,004804448	plastica	2	0	1,545	1	0,645	1	0	unrelated	746,8596491	749,0545455	1	new	80	-0,211965241243492	1,61650797079928	2,40633703646623
135	1003	24	2,194896332	0,805316127	1,004804448	formica	2	0	1,961	2	0,462	1	0	weakly	746,8596491	749,0545455	1	new	80	-0,211965241243492	1,61650797079928	2,40633703646623
136	1003	24	2,194896332	0,805316127	1,004804448	innalzare	2	0	0,964	2	0,411	1	0	weakly	746,8596491	749,0545455	1	new	80	-0,211965241243492	1,61650797079928	2,40633703646623
137	1003	24	2,194896332	0,805316127	1,004804448	veloce	2	1	1,491	3	1,493	1	1	studied	746,8596491	749,0545455	1	studied	80	-0,211965241243492	1,61650797079928	2,40633703646623
138	1003	24	2,194896332	0,805316127	1,004804448	ghiaccio	2	0	1,646	1	0,563	1	1	studied	746,8596491	749,0545455	0	studied	80	-0,211965241243492	1,61650797079928	2,40633703646623
139	1003	24	2,194896332	0,805316127	1,004804448	suono	2	0	1,012	1	0,329	1	0	unrelated	746,8596491	749,0545455	1	new	80	-0,211965241243492	1,61650797079928	2,40633703646623
140	1003	24	2,194896332	0,805316127	1,004804448	sciare	2	0	1,076	3	0,496	1	0	weakly	746,8596491	749,0545455	1	new	80	-0,211965241243492	1,61650797079928	2,40633703646623
141	1003	24	2,194896332	0,805316127	1,004804448	pipa	2	1	1,23	2	0,379	1	1	studied	746,8596491	749,0545455	1	studied	80	-0,211965241243492	1,61650797079928	2,40633703646623
142	1003	24	2,194896332	0,805316127	1,004804448	penna	2	0	2,607	2	1,743	1	0	critical	746,8596491	749,0545455	1	new	80	-0,211965241243492	1,61650797079928	2,40633703646623
143	1003	24	2,194896332	0,805316127	1,004804448	nero	2	0	1,758	3	0,562	1	0	weakly	746,8596491	749,0545455	1	new	80	-0,211965241243492	1,61650797079928	2,40633703646623
144	1003	24	2,194896332	0,805316127	1,004804448	inquinamento	2	1	0,847	4	0,495	1	1	studied	746,8596491	749,0545455	1	studied	80	-0,211965241243492	1,61650797079928	2,40633703646623
145	1003	24	2,194896332	0,805316127	1,004804448	gambe	2	0	1,013	2	0,679	1	1	studied	746,8596491	749,0545455	0	studied	80	-0,211965241243492	1,61650797079928	2,40633703646623
146	1003	24	2,194896332	0,805316127	1,004804448	scassinare	2	1	1,162	4	0,929	1	1	studied	746,8596491	749,0545455	1	studied	80	-0,211965241243492	1,61650797079928	2,40633703646623
147	1003	24	2,194896332	0,805316127	1,004804448	anziano	2	0	0,897	1	0,329	1	1	studied	746,8596491	749,0545455	0	studied	80	-0,211965241243492	1,61650797079928	2,40633703646623
148	1003	24	2,194896332	0,805316127	1,004804448	sole	2	0	1,075	3	0,496	1	0	unrelated	746,8596491	749,0545455	1	new	80	-0,211965241243492	1,61650797079928	2,40633703646623
149	1003	24	2,194896332	0,805316127	1,004804448	bandiera	2	1	0,996	3	0,762	1	0	critical	746,8596491	749,0545455	0	new	80	-0,211965241243492	1,61650797079928	2,40633703646623
150	1003	24	2,194896332	0,805316127	1,004804448	piatta	2	0	1,196	2	0,496	1	0	unrelated	746,8596491	749,0545455	1	new	80	-0,211965241243492	1,61650797079928	2,40633703646623
151	1003	24	2,194896332	0,805316127	1,004804448	rapinatore	2	1	0,746	4	0,913	1	1	studied	746,8596491	749,0545455	1	studied	80	-0,211965241243492	1,61650797079928	2,40633703646623
152	1003	24	2,194896332	0,805316127	1,004804448	studio	2	1	1,096	2	0,313	1	0	weakly	746,8596491	749,0545455	0	new	80	-0,211965241243492	1,61650797079928	2,40633703646623
153	1003	24	2,194896332	0,805316127	1,004804448	capelli	2	0	0,679	2	0,43	1	0	unrelated	746,8596491	749,0545455	1	new	80	-0,211965241243492	1,61650797079928	2,40633703646623
154	1003	24	2,194896332	0,805316127	1,004804448	nera	2	1	1,695	2	0,696	1	1	studied	746,8596491	749,0545455	1	studied	80	-0,211965241243492	1,61650797079928	2,40633703646623
155	1003	24	2,194896332	0,805316127	1,004804448	accendere	2	0	1,363	1	1,528	1	0	weakly	746,8596491	749,0545455	1	new	80	-0,211965241243492	1,61650797079928	2,40633703646623
156	1003	24	2,194896332	0,805316127	1,004804448	fumo	2	0	0,629	3	0,579	1	0	critical	746,8596491	749,0545455	1	new	80	-0,211965241243492	1,61650797079928	2,40633703646623
157	1003	24	2,194896332	0,805316127	1,004804448	ago	2	0	0,696	3	0,829	1	0	critical	746,8596491	749,0545455	1	new	80	-0,211965241243492	1,61650797079928	2,40633703646623
158	1003	24	2,194896332	0,805316127	1,004804448	bella	2	0	1,163	1	0,313	1	0	unrelated	746,8596491	749,0545455	1	new	80	-0,211965241243492	1,61650797079928	2,40633703646623
159	1003	24	2,194896332	0,805316127	1,004804448	pianta	2	1	1,163	3	0,895	1	0	unrelated	746,8596491	749,0545455	0	new	80	-0,211965241243492	1,61650797079928	2,40633703646623
160	1003	24	2,194896332	0,805316127	1,004804448	pistola	2	0	0,564	2	0,346	1	0	weakly	746,8596491	749,0545455	1	new	80	-0,211965241243492	1,61650797079928	2,40633703646623
161	1004	27	-3,745098039	0,612167156	0,139369842	foglio	2	1	1,576	3	0,529	1	1	studied	729,3529412	725,6078431	1	studied	80	-0,436842891098516	0,340349970557117	-0,00607259245957872
162	1004	27	-3,745098039	0,612167156	0,139369842	pistola	2	0	4,442	2	1,496	1	0	weakly	729,3529412	725,6078431	1	new	80	-0,436842891098516	0,340349970557117	-0,00607259245957872
163	1004	27	-3,745098039	0,612167156	0,139369842	inquinamento	2	1	1,426	4	0,48	1	1	studied	729,3529412	725,6078431	1	studied	80	-0,436842891098516	0,340349970557117	-0,00607259245957872
164	1004	27	-3,745098039	0,612167156	0,139369842	italia	2	1	1,324	4	0,479	1	1	studied	729,3529412	725,6078431	1	studied	80	-0,436842891098516	0,340349970557117	-0,00607259245957872
165	1004	27	-3,745098039	0,612167156	0,139369842	tabacco	2	1	0,908	4	0,446	1	1	studied	729,3529412	725,6078431	1	studied	80	-0,436842891098516	0,340349970557117	-0,00607259245957872
166	1004	27	-3,745098039	0,612167156	0,139369842	salato	2	1	2,242	4	0,663	1	0	weakly	729,3529412	725,6078431	0	new	80	-0,436842891098516	0,340349970557117	-0,00607259245957872
167	1004	27	-3,745098039	0,612167156	0,139369842	ladro	2	1	1,342	3	1,145	1	0	critical	729,3529412	725,6078431	0	new	80	-0,436842891098516	0,340349970557117	-0,00607259245957872
168	1004	27	-3,745098039	0,612167156	0,139369842	cammello	2	1	0,875	4	0,495	1	1	studied	729,3529412	725,6078431	1	studied	80	-0,436842891098516	0,340349970557117	-0,00607259245957872
169	1004	27	-3,745098039	0,612167156	0,139369842	capelli	2	0	1,792	2	1,678	1	0	unrelated	729,3529412	725,6078431	1	new	80	-0,436842891098516	0,340349970557117	-0,00607259245957872
170	1004	27	-3,745098039	0,612167156	0,139369842	anziano	2	1	1,591	4	1,263	1	1	studied	729,3529412	725,6078431	1	studied	80	-0,436842891098516	0,340349970557117	-0,00607259245957872
171	1004	27	-3,745098039	0,612167156	0,139369842	ghiaccio	2	0	1,774	1	0,513	1	1	studied	729,3529412	725,6078431	0	studied	80	-0,436842891098516	0,340349970557117	-0,00607259245957872
172	1004	27	-3,745098039	0,612167156	0,139369842	farina	2	0	2,192	3	0,579	1	0	unrelated	729,3529412	725,6078431	1	new	80	-0,436842891098516	0,340349970557117	-0,00607259245957872
173	1004	27	-3,745098039	0,612167156	0,139369842	bella	2	0	1,642	3	2,079	1	0	unrelated	729,3529412	725,6078431	1	new	80	-0,436842891098516	0,340349970557117	-0,00607259245957872
174	1004	27	-3,745098039	0,612167156	0,139369842	pianta	2	0	2,409	2	1,197	1	0	unrelated	729,3529412	725,6078431	1	new	80	-0,436842891098516	0,340349970557117	-0,00607259245957872
175	1004	27	-3,745098039	0,612167156	0,139369842	paglia	2	1	1,126	4	0,529	1	1	studied	729,3529412	725,6078431	1	studied	80	-0,436842891098516	0,340349970557117	-0,00607259245957872
176	1004	27	-3,745098039	0,612167156	0,139369842	morbido	2	0	2,041	1	0,963	1	0	unrelated	729,3529412	725,6078431	1	new	80	-0,436842891098516	0,340349970557117	-0,00607259245957872
177	1004	27	-3,745098039	0,612167156	0,139369842	ballo	2	0	1,308	3	0,864	1	1	studied	729,3529412	725,6078431	0	studied	80	-0,436842891098516	0,340349970557117	-0,00607259245957872
178	1004	27	-3,745098039	0,612167156	0,139369842	assassino	2	1	1,109	4	0,445	1	1	studied	729,3529412	725,6078431	1	studied	80	-0,436842891098516	0,340349970557117	-0,00607259245957872
179	1004	27	-3,745098039	0,612167156	0,139369842	bandiera	2	0	2,811	4	0,729	1	0	critical	729,3529412	725,6078431	1	new	80	-0,436842891098516	0,340349970557117	-0,00607259245957872
180	1004	27	-3,745098039	0,612167156	0,139369842	piatta	2	1	2,608	3	1,063	1	0	unrelated	729,3529412	725,6078431	0	new	80	-0,436842891098516	0,340349970557117	-0,00607259245957872
181	1004	27	-3,745098039	0,612167156	0,139369842	alza	2	1	2,726	3	0,846	1	1	studied	729,3529412	725,6078431	1	studied	80	-0,436842891098516	0,340349970557117	-0,00607259245957872
182	1004	27	-3,745098039	0,612167156	0,139369842	puzza	2	0	1,675	2	0,445	1	0	weakly	729,3529412	725,6078431	1	new	80	-0,436842891098516	0,340349970557117	-0,00607259245957872
183	1004	27	-3,745098039	0,612167156	0,139369842	ago	2	1	0,809	4	0,812	1	0	critical	729,3529412	725,6078431	0	new	80	-0,436842891098516	0,340349970557117	-0,00607259245957872
184	1004	27	-3,745098039	0,612167156	0,139369842	nicotina	2	1	1,326	4	0,513	1	1	studied	729,3529412	725,6078431	1	studied	80	-0,436842891098516	0,340349970557117	-0,00607259245957872
185	1004	27	-3,745098039	0,612167156	0,139369842	velenoso	2	1	2,876	3	1,513	1	1	studied	729,3529412	725,6078431	1	studied	80	-0,436842891098516	0,340349970557117	-0,00607259245957872
186	1004	27	-3,745098039	0,612167156	0,139369842	furfante	2	1	1,091	4	0,496	1	1	studied	729,3529412	725,6078431	1	studied	80	-0,436842891098516	0,340349970557117	-0,00607259245957872
187	1004	27	-3,745098039	0,612167156	0,139369842	sciare	2	1	1,491	2	0,613	1	0	weakly	729,3529412	725,6078431	0	new	80	-0,436842891098516	0,340349970557117	-0,00607259245957872
188	1004	27	-3,745098039	0,612167156	0,139369842	penna	2	1	4,492	3	1,148	1	0	critical	729,3529412	725,6078431	0	new	80	-0,436842891098516	0,340349970557117	-0,00607259245957872
189	1004	27	-3,745098039	0,612167156	0,139369842	pungere	2	0	1,592	3	0,929	1	0	weakly	729,3529412	725,6078431	1	new	80	-0,436842891098516	0,340349970557117	-0,00607259245957872
190	1004	27	-3,745098039	0,612167156	0,139369842	plastica	2	0	2,043	2	1,246	1	0	unrelated	729,3529412	725,6078431	1	new	80	-0,436842891098516	0,340349970557117	-0,00607259245957872
191	1004	27	-3,745098039	0,612167156	0,139369842	accendere	2	1	1,825	2	0,53	1	0	weakly	729,3529412	725,6078431	0	new	80	-0,436842891098516	0,340349970557117	-0,00607259245957872
192	1004	27	-3,745098039	0,612167156	0,139369842	suono	2	0	1,192	4	12,943	1	0	unrelated	729,3529412	725,6078431	1	new	80	-0,436842891098516	0,340349970557117	-0,00607259245957872
193	1004	27	-3,745098039	0,612167156	0,139369842	naso	2	0	2,141	3	0,729	1	0	weakly	729,3529412	725,6078431	1	new	80	-0,436842891098516	0,340349970557117	-0,00607259245957872
194	1004	27	-3,745098039	0,612167156	0,139369842	valzer	2	1	1,376	2	0,895	1	1	studied	729,3529412	725,6078431	1	studied	80	-0,436842891098516	0,340349970557117	-0,00607259245957872
195	1004	27	-3,745098039	0,612167156	0,139369842	punta	2	0	2,775	3	1,596	1	1	studied	729,3529412	725,6078431	0	studied	80	-0,436842891098516	0,340349970557117	-0,00607259245957872
196	1004	27	-3,745098039	0,612167156	0,139369842	medicina	2	0	1,91	2	0,579	1	0	weakly	729,3529412	725,6078431	1	new	80	-0,436842891098516	0,340349970557117	-0,00607259245957872
197	1004	27	-3,745098039	0,612167156	0,139369842	studio	2	0	2,426	2	1,795	1	0	weakly	729,3529412	725,6078431	1	new	80	-0,436842891098516	0,340349970557117	-0,00607259245957872
198	1004	27	-3,745098039	0,612167156	0,139369842	comoda	2	0	3,475	3	1,58	1	0	weakly	729,3529412	725,6078431	1	new	80	-0,436842891098516	0,340349970557117	-0,00607259245957872
199	1004	27	-3,745098039	0,612167156	0,139369842	nero	2	1	1,608	3	0,512	1	0	weakly	729,3529412	725,6078431	0	new	80	-0,436842891098516	0,340349970557117	-0,00607259245957872
200	1004	27	-3,745098039	0,612167156	0,139369842	veloce	2	0	1,658	3	0,546	1	1	studied	729,3529412	725,6078431	0	studied	80	-0,436842891098516	0,340349970557117	-0,00607259245957872
201	1004	27	-3,745098039	0,612167156	0,139369842	insetto	2	0	1,243	1	0,629	1	1	studied	729,3529412	725,6078431	0	studied	80	-0,436842891098516	0,340349970557117	-0,00607259245957872
202	1004	27	-3,745098039	0,612167156	0,139369842	tavolo	2	1	2,275	1	0,596	1	1	studied	729,3529412	725,6078431	1	studied	80	-0,436842891098516	0,340349970557117	-0,00607259245957872
203	1004	27	-3,745098039	0,612167156	0,139369842	scomoda	2	1	1,441	4	0,731	1	1	studied	729,3529412	725,6078431	1	studied	80	-0,436842891098516	0,340349970557117	-0,00607259245957872
204	1004	27	-3,745098039	0,612167156	0,139369842	grafia	2	0	3,743	2	1,961	1	0	weakly	729,3529412	725,6078431	1	new	80	-0,436842891098516	0,340349970557117	-0,00607259245957872
205	1004	27	-3,745098039	0,612167156	0,139369842	innalzare	2	0	1,774	2	0,447	1	0	weakly	729,3529412	725,6078431	1	new	80	-0,436842891098516	0,340349970557117	-0,00607259245957872
206	1004	27	-3,745098039	0,612167156	0,139369842	mondiali	2	0	1,675	2	0,728	1	0	weakly	729,3529412	725,6078431	1	new	80	-0,436842891098516	0,340349970557117	-0,00607259245957872
207	1004	27	-3,745098039	0,612167156	0,139369842	fobia	2	0	1,759	4	2,296	1	0	weakly	729,3529412	725,6078431	1	new	80	-0,436842891098516	0,340349970557117	-0,00607259245957872
208	1004	27	-3,745098039	0,612167156	0,139369842	scuola	2	1	1,676	3	0,729	1	1	studied	729,3529412	725,6078431	1	studied	80	-0,436842891098516	0,340349970557117	-0,00607259245957872
209	1004	27	-3,745098039	0,612167156	0,139369842	inchiostro	2	1	1,296	4	0,364	1	1	studied	729,3529412	725,6078431	1	studied	80	-0,436842891098516	0,340349970557117	-0,00607259245957872
210	1004	27	-3,745098039	0,612167156	0,139369842	astuccio	2	0	1,775	3	0,613	1	0	weakly	729,3529412	725,6078431	1	new	80	-0,436842891098516	0,340349970557117	-0,00607259245957872
211	1004	27	-3,745098039	0,612167156	0,139369842	tela	2	1	2,609	3	0,996	1	1	studied	729,3529412	725,6078431	1	studied	80	-0,436842891098516	0,340349970557117	-0,00607259245957872
212	1004	27	-3,745098039	0,612167156	0,139369842	sole	2	0	1,696	2	0,481	1	0	unrelated	729,3529412	725,6078431	1	new	80	-0,436842891098516	0,340349970557117	-0,00607259245957872
213	1004	27	-3,745098039	0,612167156	0,139369842	ragno	2	0	1,859	2	0,479	1	0	critical	729,3529412	725,6078431	1	new	80	-0,436842891098516	0,340349970557117	-0,00607259245957872
214	1004	27	-3,745098039	0,612167156	0,139369842	fumo	2	1	1,875	2	0,463	1	0	critical	729,3529412	725,6078431	0	new	80	-0,436842891098516	0,340349970557117	-0,00607259245957872
215	1004	27	-3,745098039	0,612167156	0,139369842	formica	2	1	1,491	1	1,113	1	0	weakly	729,3529412	725,6078431	0	new	80	-0,436842891098516	0,340349970557117	-0,00607259245957872
216	1004	27	-3,745098039	0,612167156	0,139369842	alcolico	2	1	3,459	2	1,063	1	1	studied	729,3529412	725,6078431	1	studied	80	-0,436842891098516	0,340349970557117	-0,00607259245957872
217	1004	27	-3,745098039	0,612167156	0,139369842	vento	2	0	1,639	1	0,412	1	1	studied	729,3529412	725,6078431	0	studied	80	-0,436842891098516	0,340349970557117	-0,00607259245957872
218	1004	27	-3,745098039	0,612167156	0,139369842	pipa	2	1	1,442	3	0,48	1	1	studied	729,3529412	725,6078431	1	studied	80	-0,436842891098516	0,340349970557117	-0,00607259245957872
219	1004	27	-3,745098039	0,612167156	0,139369842	amaro	2	1	3,542	1	2,463	1	0	critical	729,3529412	725,6078431	0	new	80	-0,436842891098516	0,340349970557117	-0,00607259245957872
220	1004	27	-3,745098039	0,612167156	0,139369842	sedia	2	1	1,542	4	0,896	1	0	critical	729,3529412	725,6078431	0	new	80	-0,436842891098516	0,340349970557117	-0,00607259245957872
221	1004	27	-3,745098039	0,612167156	0,139369842	tiepido	2	0	1,776	2	0,513	1	1	studied	729,3529412	725,6078431	0	studied	80	-0,436842891098516	0,340349970557117	-0,00607259245957872
222	1004	27	-3,745098039	0,612167156	0,139369842	freddo	2	0	1,541	2	0,562	1	0	critical	729,3529412	725,6078431	1	new	80	-0,436842891098516	0,340349970557117	-0,00607259245957872
223	1004	27	-3,745098039	0,612167156	0,139369842	piano	2	1	2,725	2	2,296	1	0	weakly	729,3529412	725,6078431	0	new	80	-0,436842891098516	0,340349970557117	-0,00607259245957872
224	1004	27	-3,745098039	0,612167156	0,139369842	lento	2	1	1,308	4	0,412	1	0	critical	729,3529412	725,6078431	0	new	80	-0,436842891098516	0,340349970557117	-0,00607259245957872
225	1004	27	-3,745098039	0,612167156	0,139369842	paura	2	0	2,858	2	0,613	1	1	studied	729,3529412	725,6078431	0	studied	80	-0,436842891098516	0,340349970557117	-0,00607259245957872
226	1004	27	-3,745098039	0,612167156	0,139369842	iniezione	2	0	2,259	1	1,779	1	0	weakly	729,3529412	725,6078431	1	new	80	-0,436842891098516	0,340349970557117	-0,00607259245957872
227	1004	27	-3,745098039	0,612167156	0,139369842	filo	2	1	1,492	4	0,463	1	1	studied	729,3529412	725,6078431	1	studied	80	-0,436842891098516	0,340349970557117	-0,00607259245957872
228	1004	27	-3,745098039	0,612167156	0,139369842	coperta	2	1	1,225	3	0,596	1	1	studied	729,3529412	725,6078431	1	studied	80	-0,436842891098516	0,340349970557117	-0,00607259245957872
229	1004	27	-3,745098039	0,612167156	0,139369842	italiana	2	1	1,242	4	0,58	1	1	studied	729,3529412	725,6078431	1	studied	80	-0,436842891098516	0,340349970557117	-0,00607259245957872
230	1004	27	-3,745098039	0,612167156	0,139369842	cucire	2	1	1,442	4	0,579	1	1	studied	729,3529412	725,6078431	1	studied	80	-0,436842891098516	0,340349970557117	-0,00607259245957872
231	1004	27	-3,745098039	0,612167156	0,139369842	rapinatore	2	1	1,958	4	0,479	1	1	studied	729,3529412	725,6078431	1	studied	80	-0,436842891098516	0,340349970557117	-0,00607259245957872
232	1004	27	-3,745098039	0,612167156	0,139369842	carcere	2	0	2,792	3	0,629	1	0	weakly	729,3529412	725,6078431	1	new	80	-0,436842891098516	0,340349970557117	-0,00607259245957872
233	1004	27	-3,745098039	0,612167156	0,139369842	bocca	2	1	1,009	4	0,929	1	1	studied	729,3529412	725,6078431	1	studied	80	-0,436842891098516	0,340349970557117	-0,00607259245957872
234	1004	27	-3,745098039	0,612167156	0,139369842	dolce	2	1	2,392	3	0,595	1	1	studied	729,3529412	725,6078431	1	studied	80	-0,436842891098516	0,340349970557117	-0,00607259245957872
235	1004	27	-3,745098039	0,612167156	0,139369842	gambe	2	1	1,009	4	0,445	1	1	studied	729,3529412	725,6078431	1	studied	80	-0,436842891098516	0,340349970557117	-0,00607259245957872
236	1004	27	-3,745098039	0,612167156	0,139369842	scassinare	2	1	2,575	2	2,648	1	1	studied	729,3529412	725,6078431	1	studied	80	-0,436842891098516	0,340349970557117	-0,00607259245957872
237	1004	27	-3,745098039	0,612167156	0,139369842	neve	2	1	2,442	2	0,995	1	1	studied	729,3529412	725,6078431	1	studied	80	-0,436842891098516	0,340349970557117	-0,00607259245957872
238	1004	27	-3,745098039	0,612167156	0,139369842	scarpe	2	0	1,658	2	0,429	1	0	unrelated	729,3529412	725,6078431	1	new	80	-0,436842891098516	0,340349970557117	-0,00607259245957872
239	1004	27	-3,745098039	0,612167156	0,139369842	nera	2	0	1,659	1	0,68	1	1	studied	729,3529412	725,6078431	0	studied	80	-0,436842891098516	0,340349970557117	-0,00607259245957872
240	1004	27	-3,745098039	0,612167156	0,139369842	lucano	2	1	1,725	4	0,612	1	1	studied	729,3529412	725,6078431	1	studied	80	-0,436842891098516	0,340349970557117	-0,00607259245957872
241	1007	24	-3,308176101	0,705832968	0,391444455	ago	2	1	1,175	4	1,743	1	0	critical	755,6666667	752,3584906	0	new	80	-0,42030180158718	0,959211022283755	0,696588497578859
242	1007	24	-3,308176101	0,705832968	0,391444455	farina	2	0	1,258	4	0,413	1	0	unrelated	755,6666667	752,3584906	1	new	80	-0,42030180158718	0,959211022283755	0,696588497578859
243	1007	24	-3,308176101	0,705832968	0,391444455	scassinare	2	0	3,321	3	0,479	1	1	studied	755,6666667	752,3584906	0	studied	80	-0,42030180158718	0,959211022283755	0,696588497578859
244	1007	24	-3,308176101	0,705832968	0,391444455	fobia	2	0	1,323	4	0,662	1	0	weakly	755,6666667	752,3584906	1	new	80	-0,42030180158718	0,959211022283755	0,696588497578859
245	1007	24	-3,308176101	0,705832968	0,391444455	veloce	2	0	1,108	3	0,329	1	1	studied	755,6666667	752,3584906	0	studied	80	-0,42030180158718	0,959211022283755	0,696588497578859
246	1007	24	-3,308176101	0,705832968	0,391444455	carcere	2	0	2,322	3	1,876	1	0	weakly	755,6666667	752,3584906	1	new	80	-0,42030180158718	0,959211022283755	0,696588497578859
247	1007	24	-3,308176101	0,705832968	0,391444455	studio	2	0	3,421	3	4,571	1	0	weakly	755,6666667	752,3584906	1	new	80	-0,42030180158718	0,959211022283755	0,696588497578859
248	1007	24	-3,308176101	0,705832968	0,391444455	lento	2	1	4,819	2	3,124	1	0	critical	755,6666667	752,3584906	0	new	80	-0,42030180158718	0,959211022283755	0,696588497578859
249	1007	24	-3,308176101	0,705832968	0,391444455	italiana	2	1	1,192	4	0,245	1	1	studied	755,6666667	752,3584906	1	studied	80	-0,42030180158718	0,959211022283755	0,696588497578859
250	1007	24	-3,308176101	0,705832968	0,391444455	naso	2	0	1,53	3	0,812	1	0	weakly	755,6666667	752,3584906	1	new	80	-0,42030180158718	0,959211022283755	0,696588497578859
251	1007	24	-3,308176101	0,705832968	0,391444455	mondiali	2	0	1,44	4	0,846	1	0	weakly	755,6666667	752,3584906	1	new	80	-0,42030180158718	0,959211022283755	0,696588497578859
252	1007	24	-3,308176101	0,705832968	0,391444455	neve	2	0	1,257	3	0,645	1	1	studied	755,6666667	752,3584906	0	studied	80	-0,42030180158718	0,959211022283755	0,696588497578859
253	1007	24	-3,308176101	0,705832968	0,391444455	filo	2	1	0,458	4	0,23	1	1	studied	755,6666667	752,3584906	1	studied	80	-0,42030180158718	0,959211022283755	0,696588497578859
254	1007	24	-3,308176101	0,705832968	0,391444455	pistola	2	0	1,458	4	0,512	1	0	weakly	755,6666667	752,3584906	1	new	80	-0,42030180158718	0,959211022283755	0,696588497578859
255	1007	24	-3,308176101	0,705832968	0,391444455	rapinatore	2	1	1,092	4	0,994	1	1	studied	755,6666667	752,3584906	1	studied	80	-0,42030180158718	0,959211022283755	0,696588497578859
256	1007	24	-3,308176101	0,705832968	0,391444455	tavolo	2	1	0,925	4	0,696	1	1	studied	755,6666667	752,3584906	1	studied	80	-0,42030180158718	0,959211022283755	0,696588497578859
257	1007	24	-3,308176101	0,705832968	0,391444455	plastica	2	0	1,956	3	0,429	1	0	unrelated	755,6666667	752,3584906	1	new	80	-0,42030180158718	0,959211022283755	0,696588497578859
258	1007	24	-3,308176101	0,705832968	0,391444455	amaro	2	1	2,689	4	0,379	1	0	critical	755,6666667	752,3584906	0	new	80	-0,42030180158718	0,959211022283755	0,696588497578859
259	1007	24	-3,308176101	0,705832968	0,391444455	nicotina	2	1	1,107	4	0,496	1	1	studied	755,6666667	752,3584906	1	studied	80	-0,42030180158718	0,959211022283755	0,696588497578859
260	1007	24	-3,308176101	0,705832968	0,391444455	tela	2	1	1,058	4	0,311	1	1	studied	755,6666667	752,3584906	1	studied	80	-0,42030180158718	0,959211022283755	0,696588497578859
261	1007	24	-3,308176101	0,705832968	0,391444455	nero	2	1	2,875	4	2,708	1	0	weakly	755,6666667	752,3584906	0	new	80	-0,42030180158718	0,959211022283755	0,696588497578859
262	1007	24	-3,308176101	0,705832968	0,391444455	punta	2	1	1,441	4	0,978	1	1	studied	755,6666667	752,3584906	1	studied	80	-0,42030180158718	0,959211022283755	0,696588497578859
263	1007	24	-3,308176101	0,705832968	0,391444455	piano	2	0	2,29	3	2,275	1	0	weakly	755,6666667	752,3584906	1	new	80	-0,42030180158718	0,959211022283755	0,696588497578859
264	1007	24	-3,308176101	0,705832968	0,391444455	scarpe	2	0	1,44	2	1,578	1	0	unrelated	755,6666667	752,3584906	1	new	80	-0,42030180158718	0,959211022283755	0,696588497578859
265	1007	24	-3,308176101	0,705832968	0,391444455	foglio	2	1	1,507	4	0,977	1	1	studied	755,6666667	752,3584906	1	studied	80	-0,42030180158718	0,959211022283755	0,696588497578859
266	1007	24	-3,308176101	0,705832968	0,391444455	ladro	2	1	1,591	3	0,512	1	0	critical	755,6666667	752,3584906	0	new	80	-0,42030180158718	0,959211022283755	0,696588497578859
267	1007	24	-3,308176101	0,705832968	0,391444455	cammello	2	0	1,274	3	0,396	1	1	studied	755,6666667	752,3584906	0	studied	80	-0,42030180158718	0,959211022283755	0,696588497578859
268	1007	24	-3,308176101	0,705832968	0,391444455	formica	2	0	1,607	3	0,678	1	0	weakly	755,6666667	752,3584906	1	new	80	-0,42030180158718	0,959211022283755	0,696588497578859
269	1007	24	-3,308176101	0,705832968	0,391444455	ragno	2	1	2,904	4	5,47	1	0	critical	755,6666667	752,3584906	0	new	80	-0,42030180158718	0,959211022283755	0,696588497578859
270	1007	24	-3,308176101	0,705832968	0,391444455	bandiera	2	1	1,689	4	0,23	1	0	critical	755,6666667	752,3584906	0	new	80	-0,42030180158718	0,959211022283755	0,696588497578859
271	1007	24	-3,308176101	0,705832968	0,391444455	medicina	2	0	1,141	3	0,378	1	0	weakly	755,6666667	752,3584906	1	new	80	-0,42030180158718	0,959211022283755	0,696588497578859
272	1007	24	-3,308176101	0,705832968	0,391444455	alcolico	2	0	1,341	3	0,313	1	1	studied	755,6666667	752,3584906	0	studied	80	-0,42030180158718	0,959211022283755	0,696588497578859
273	1007	24	-3,308176101	0,705832968	0,391444455	paura	2	1	1,806	2	1,161	1	1	studied	755,6666667	752,3584906	1	studied	80	-0,42030180158718	0,959211022283755	0,696588497578859
274	1007	24	-3,308176101	0,705832968	0,391444455	insetto	2	1	0,959	4	0,445	1	1	studied	755,6666667	752,3584906	1	studied	80	-0,42030180158718	0,959211022283755	0,696588497578859
275	1007	24	-3,308176101	0,705832968	0,391444455	bocca	2	1	1,223	4	1,227	1	1	studied	755,6666667	752,3584906	1	studied	80	-0,42030180158718	0,959211022283755	0,696588497578859
276	1007	24	-3,308176101	0,705832968	0,391444455	inquinamento	2	1	0,858	4	0,544	1	1	studied	755,6666667	752,3584906	1	studied	80	-0,42030180158718	0,959211022283755	0,696588497578859
277	1007	24	-3,308176101	0,705832968	0,391444455	capelli	2	1	3,837	2	0,844	1	0	unrelated	755,6666667	752,3584906	0	new	80	-0,42030180158718	0,959211022283755	0,696588497578859
278	1007	24	-3,308176101	0,705832968	0,391444455	tabacco	2	1	1,54	4	0,562	1	1	studied	755,6666667	752,3584906	1	studied	80	-0,42030180158718	0,959211022283755	0,696588497578859
279	1007	24	-3,308176101	0,705832968	0,391444455	morbido	2	0	1,108	3	0,329	1	0	unrelated	755,6666667	752,3584906	1	new	80	-0,42030180158718	0,959211022283755	0,696588497578859
280	1007	24	-3,308176101	0,705832968	0,391444455	assassino	2	0	1,822	4	0,712	1	1	studied	755,6666667	752,3584906	0	studied	80	-0,42030180158718	0,959211022283755	0,696588497578859
281	1007	24	-3,308176101	0,705832968	0,391444455	sciare	2	0	2,073	3	0,379	1	0	weakly	755,6666667	752,3584906	1	new	80	-0,42030180158718	0,959211022283755	0,696588497578859
282	1007	24	-3,308176101	0,705832968	0,391444455	salato	2	0	1,14	4	1,476	1	0	weakly	755,6666667	752,3584906	1	new	80	-0,42030180158718	0,959211022283755	0,696588497578859
283	1007	24	-3,308176101	0,705832968	0,391444455	ballo	2	1	2,206	3	1,609	1	1	studied	755,6666667	752,3584906	1	studied	80	-0,42030180158718	0,959211022283755	0,696588497578859
284	1007	24	-3,308176101	0,705832968	0,391444455	iniezione	2	0	1,557	4	1,643	1	0	weakly	755,6666667	752,3584906	1	new	80	-0,42030180158718	0,959211022283755	0,696588497578859
285	1007	24	-3,308176101	0,705832968	0,391444455	gambe	2	1	1,174	4	0,512	1	1	studied	755,6666667	752,3584906	1	studied	80	-0,42030180158718	0,959211022283755	0,696588497578859
286	1007	24	-3,308176101	0,705832968	0,391444455	ghiaccio	2	0	1,29	3	0,312	1	1	studied	755,6666667	752,3584906	0	studied	80	-0,42030180158718	0,959211022283755	0,696588497578859
287	1007	24	-3,308176101	0,705832968	0,391444455	scuola	2	1	0,991	4	0,362	1	1	studied	755,6666667	752,3584906	1	studied	80	-0,42030180158718	0,959211022283755	0,696588497578859
288	1007	24	-3,308176101	0,705832968	0,391444455	tiepido	2	0	1,473	3	0,462	1	1	studied	755,6666667	752,3584906	0	studied	80	-0,42030180158718	0,959211022283755	0,696588497578859
289	1007	24	-3,308176101	0,705832968	0,391444455	grafia	2	0	1,557	4	0,545	1	0	weakly	755,6666667	752,3584906	1	new	80	-0,42030180158718	0,959211022283755	0,696588497578859
290	1007	24	-3,308176101	0,705832968	0,391444455	pipa	2	1	0,776	3	0,129	1	1	studied	755,6666667	752,3584906	1	studied	80	-0,42030180158718	0,959211022283755	0,696588497578859
291	1007	24	-3,308176101	0,705832968	0,391444455	velenoso	2	0	2,672	3	1,278	1	1	studied	755,6666667	752,3584906	0	studied	80	-0,42030180158718	0,959211022283755	0,696588497578859
292	1007	24	-3,308176101	0,705832968	0,391444455	vento	2	0	1,374	3	0,513	1	1	studied	755,6666667	752,3584906	0	studied	80	-0,42030180158718	0,959211022283755	0,696588497578859
293	1007	24	-3,308176101	0,705832968	0,391444455	sole	2	0	1,84	2	1,094	1	0	unrelated	755,6666667	752,3584906	1	new	80	-0,42030180158718	0,959211022283755	0,696588497578859
294	1007	24	-3,308176101	0,705832968	0,391444455	innalzare	2	0	1,505	4	0,661	1	0	weakly	755,6666667	752,3584906	1	new	80	-0,42030180158718	0,959211022283755	0,696588497578859
295	1007	24	-3,308176101	0,705832968	0,391444455	cucire	2	1	1,657	4	6,471	1	1	studied	755,6666667	752,3584906	1	studied	80	-0,42030180158718	0,959211022283755	0,696588497578859
296	1007	24	-3,308176101	0,705832968	0,391444455	freddo	2	0	1,274	3	3,091	1	0	critical	755,6666667	752,3584906	1	new	80	-0,42030180158718	0,959211022283755	0,696588497578859
297	1007	24	-3,308176101	0,705832968	0,391444455	suono	2	0	1,025	4	0,378	1	0	unrelated	755,6666667	752,3584906	1	new	80	-0,42030180158718	0,959211022283755	0,696588497578859
298	1007	24	-3,308176101	0,705832968	0,391444455	astuccio	2	0	2,953	2	1,411	1	0	weakly	755,6666667	752,3584906	1	new	80	-0,42030180158718	0,959211022283755	0,696588497578859
299	1007	24	-3,308176101	0,705832968	0,391444455	furfante	2	1	1,124	4	0,212	1	1	studied	755,6666667	752,3584906	1	studied	80	-0,42030180158718	0,959211022283755	0,696588497578859
300	1007	24	-3,308176101	0,705832968	0,391444455	italia	2	1	2,955	4	0,512	1	1	studied	755,6666667	752,3584906	1	studied	80	-0,42030180158718	0,959211022283755	0,696588497578859
301	1007	24	-3,308176101	0,705832968	0,391444455	fumo	2	1	1,491	4	0,345	1	0	critical	755,6666667	752,3584906	0	new	80	-0,42030180158718	0,959211022283755	0,696588497578859
302	1007	24	-3,308176101	0,705832968	0,391444455	pianta	2	0	1,723	3	0,578	1	0	unrelated	755,6666667	752,3584906	1	new	80	-0,42030180158718	0,959211022283755	0,696588497578859
303	1007	24	-3,308176101	0,705832968	0,391444455	sedia	2	1	0,724	4	0,712	1	0	critical	755,6666667	752,3584906	0	new	80	-0,42030180158718	0,959211022283755	0,696588497578859
304	1007	24	-3,308176101	0,705832968	0,391444455	scomoda	2	0	2,388	3	0,912	1	1	studied	755,6666667	752,3584906	0	studied	80	-0,42030180158718	0,959211022283755	0,696588497578859
305	1007	24	-3,308176101	0,705832968	0,391444455	puzza	2	0	1,274	4	0,479	1	0	weakly	755,6666667	752,3584906	1	new	80	-0,42030180158718	0,959211022283755	0,696588497578859
306	1007	24	-3,308176101	0,705832968	0,391444455	nera	2	1	1,042	4	0,312	1	1	studied	755,6666667	752,3584906	1	studied	80	-0,42030180158718	0,959211022283755	0,696588497578859
307	1007	24	-3,308176101	0,705832968	0,391444455	dolce	2	1	2,438	3	0,545	1	1	studied	755,6666667	752,3584906	1	studied	80	-0,42030180158718	0,959211022283755	0,696588497578859
308	1007	24	-3,308176101	0,705832968	0,391444455	comoda	2	1	2,822	3	0,463	1	0	weakly	755,6666667	752,3584906	0	new	80	-0,42030180158718	0,959211022283755	0,696588497578859
309	1007	24	-3,308176101	0,705832968	0,391444455	penna	2	1	1,374	1	4,023	1	0	critical	755,6666667	752,3584906	0	new	80	-0,42030180158718	0,959211022283755	0,696588497578859
310	1007	24	-3,308176101	0,705832968	0,391444455	pungere	2	0	1,974	3	0,695	1	0	weakly	755,6666667	752,3584906	1	new	80	-0,42030180158718	0,959211022283755	0,696588497578859
311	1007	24	-3,308176101	0,705832968	0,391444455	piatta	2	0	2,257	4	0,628	1	0	unrelated	755,6666667	752,3584906	1	new	80	-0,42030180158718	0,959211022283755	0,696588497578859
312	1007	24	-3,308176101	0,705832968	0,391444455	paglia	2	1	0,993	4	0,229	1	1	studied	755,6666667	752,3584906	1	studied	80	-0,42030180158718	0,959211022283755	0,696588497578859
313	1007	24	-3,308176101	0,705832968	0,391444455	alza	2	1	1,208	1	6,302	1	1	studied	755,6666667	752,3584906	1	studied	80	-0,42030180158718	0,959211022283755	0,696588497578859
314	1007	24	-3,308176101	0,705832968	0,391444455	inchiostro	2	1	0,674	4	0,23	1	1	studied	755,6666667	752,3584906	1	studied	80	-0,42030180158718	0,959211022283755	0,696588497578859
315	1007	24	-3,308176101	0,705832968	0,391444455	accendere	2	0	1,874	3	1,976	1	0	weakly	755,6666667	752,3584906	1	new	80	-0,42030180158718	0,959211022283755	0,696588497578859
316	1007	24	-3,308176101	0,705832968	0,391444455	anziano	2	1	1,49	4	1,143	1	1	studied	755,6666667	752,3584906	1	studied	80	-0,42030180158718	0,959211022283755	0,696588497578859
317	1007	24	-3,308176101	0,705832968	0,391444455	lucano	2	1	2,655	4	0,844	1	1	studied	755,6666667	752,3584906	1	studied	80	-0,42030180158718	0,959211022283755	0,696588497578859
318	1007	24	-3,308176101	0,705832968	0,391444455	valzer	2	0	2,656	3	0,478	1	1	studied	755,6666667	752,3584906	0	studied	80	-0,42030180158718	0,959211022283755	0,696588497578859
319	1007	24	-3,308176101	0,705832968	0,391444455	bella	2	0	1,108	4	0,362	1	0	unrelated	755,6666667	752,3584906	1	new	80	-0,42030180158718	0,959211022283755	0,696588497578859
320	1007	24	-3,308176101	0,705832968	0,391444455	coperta	2	1	1,009	4	0,195	1	1	studied	755,6666667	752,3584906	1	studied	80	-0,42030180158718	0,959211022283755	0,696588497578859
321	1008	25	-1,984680851	0,698284296	-0,251322694	pungere	2	0	6,13	1	0,28	1	0	weakly	819,7446809	817,76	1	new	80	-0,37019661918712	0,909336057306572	-1,0951328510412
322	1008	25	-1,984680851	0,698284296	-0,251322694	dolce	2	0	9,48	1	0,297	1	1	studied	819,7446809	817,76	0	studied	80	-0,37019661918712	0,909336057306572	-1,0951328510412
323	1008	25	-1,984680851	0,698284296	-0,251322694	rapinatore	2	1	1,681	3	0,613	1	1	studied	819,7446809	817,76	1	studied	80	-0,37019661918712	0,909336057306572	-1,0951328510412
324	1008	25	-1,984680851	0,698284296	-0,251322694	bandiera	2	1	2,162	4	0,414	1	0	critical	819,7446809	817,76	0	new	80	-0,37019661918712	0,909336057306572	-1,0951328510412
325	1008	25	-1,984680851	0,698284296	-0,251322694	ladro	2	1	1,73	4	1,814	1	0	critical	819,7446809	817,76	0	new	80	-0,37019661918712	0,909336057306572	-1,0951328510412
326	1008	25	-1,984680851	0,698284296	-0,251322694	alcolico	2	1	1,33	2	1,548	1	1	studied	819,7446809	817,76	1	studied	80	-0,37019661918712	0,909336057306572	-1,0951328510412
327	1008	25	-1,984680851	0,698284296	-0,251322694	nero	2	0	2,68	1	0,681	1	0	weakly	819,7446809	817,76	1	new	80	-0,37019661918712	0,909336057306572	-1,0951328510412
328	1008	25	-1,984680851	0,698284296	-0,251322694	scomoda	2	0	4,447	1	0,247	1	1	studied	819,7446809	817,76	0	studied	80	-0,37019661918712	0,909336057306572	-1,0951328510412
329	1008	25	-1,984680851	0,698284296	-0,251322694	innalzare	2	1	2,048	2	0,729	1	0	weakly	819,7446809	817,76	0	new	80	-0,37019661918712	0,909336057306572	-1,0951328510412
330	1008	25	-1,984680851	0,698284296	-0,251322694	italiana	2	1	1,081	4	0,447	1	1	studied	819,7446809	817,76	1	studied	80	-0,37019661918712	0,909336057306572	-1,0951328510412
331	1008	25	-1,984680851	0,698284296	-0,251322694	piatta	2	1	2,613	1	0,43	1	0	unrelated	819,7446809	817,76	0	new	80	-0,37019661918712	0,909336057306572	-1,0951328510412
332	1008	25	-1,984680851	0,698284296	-0,251322694	sciare	2	0	26,031	1	0,536	1	0	weakly	819,7446809	817,76	1	new	80	-0,37019661918712	0,909336057306572	-1,0951328510412
333	1008	25	-1,984680851	0,698284296	-0,251322694	coperta	2	0	1,931	1	0,614	1	1	studied	819,7446809	817,76	0	studied	80	-0,37019661918712	0,909336057306572	-1,0951328510412
334	1008	25	-1,984680851	0,698284296	-0,251322694	suono	2	0	11,73	2	1,247	1	0	unrelated	819,7446809	817,76	1	new	80	-0,37019661918712	0,909336057306572	-1,0951328510412
335	1008	25	-1,984680851	0,698284296	-0,251322694	salato	2	0	1,58	3	2,998	1	0	weakly	819,7446809	817,76	1	new	80	-0,37019661918712	0,909336057306572	-1,0951328510412
336	1008	25	-1,984680851	0,698284296	-0,251322694	furfante	2	0	2,498	1	0,263	1	1	studied	819,7446809	817,76	0	studied	80	-0,37019661918712	0,909336057306572	-1,0951328510412
337	1008	25	-1,984680851	0,698284296	-0,251322694	punta	2	1	9,497	3	0,564	1	1	studied	819,7446809	817,76	1	studied	80	-0,37019661918712	0,909336057306572	-1,0951328510412
338	1008	25	-1,984680851	0,698284296	-0,251322694	valzer	2	1	3,063	2	0,498	1	1	studied	819,7446809	817,76	1	studied	80	-0,37019661918712	0,909336057306572	-1,0951328510412
339	1008	25	-1,984680851	0,698284296	-0,251322694	plastica	2	0	1,314	1	0,33	1	0	unrelated	819,7446809	817,76	1	new	80	-0,37019661918712	0,909336057306572	-1,0951328510412
340	1008	25	-1,984680851	0,698284296	-0,251322694	grafia	2	0	11,974	1	0,663	1	0	weakly	819,7446809	817,76	1	new	80	-0,37019661918712	0,909336057306572	-1,0951328510412
341	1008	25	-1,984680851	0,698284296	-0,251322694	pianta	2	0	3,514	1	0,498	1	0	unrelated	819,7446809	817,76	1	new	80	-0,37019661918712	0,909336057306572	-1,0951328510412
342	1008	25	-1,984680851	0,698284296	-0,251322694	cucire	2	1	1,965	3	1,763	1	1	studied	819,7446809	817,76	1	studied	80	-0,37019661918712	0,909336057306572	-1,0951328510412
343	1008	25	-1,984680851	0,698284296	-0,251322694	bella	2	0	8,33	1	0,546	1	0	unrelated	819,7446809	817,76	1	new	80	-0,37019661918712	0,909336057306572	-1,0951328510412
344	1008	25	-1,984680851	0,698284296	-0,251322694	bocca	2	0	19,947	1	0,68	1	1	studied	819,7446809	817,76	0	studied	80	-0,37019661918712	0,909336057306572	-1,0951328510412
345	1008	25	-1,984680851	0,698284296	-0,251322694	sedia	2	1	1,564	4	1,029	1	0	critical	819,7446809	817,76	0	new	80	-0,37019661918712	0,909336057306572	-1,0951328510412
346	1008	25	-1,984680851	0,698284296	-0,251322694	ghiaccio	2	0	21,813	1	0,363	1	1	studied	819,7446809	817,76	0	studied	80	-0,37019661918712	0,909336057306572	-1,0951328510412
347	1008	25	-1,984680851	0,698284296	-0,251322694	iniezione	2	0	15,964	1	0,38	1	0	weakly	819,7446809	817,76	1	new	80	-0,37019661918712	0,909336057306572	-1,0951328510412
348	1008	25	-1,984680851	0,698284296	-0,251322694	tabacco	2	1	1,248	3	0,448	1	1	studied	819,7446809	817,76	1	studied	80	-0,37019661918712	0,909336057306572	-1,0951328510412
349	1008	25	-1,984680851	0,698284296	-0,251322694	paura	2	1	2,146	2	0,514	1	1	studied	819,7446809	817,76	1	studied	80	-0,37019661918712	0,909336057306572	-1,0951328510412
350	1008	25	-1,984680851	0,698284296	-0,251322694	pipa	2	0	1,497	1	0,848	1	1	studied	819,7446809	817,76	0	studied	80	-0,37019661918712	0,909336057306572	-1,0951328510412
351	1008	25	-1,984680851	0,698284296	-0,251322694	tavolo	2	1	2,464	4	0,963	1	1	studied	819,7446809	817,76	1	studied	80	-0,37019661918712	0,909336057306572	-1,0951328510412
352	1008	25	-1,984680851	0,698284296	-0,251322694	velenoso	2	0	18,697	1	0,414	1	1	studied	819,7446809	817,76	0	studied	80	-0,37019661918712	0,909336057306572	-1,0951328510412
353	1008	25	-1,984680851	0,698284296	-0,251322694	carcere	2	0	4,981	1	0,514	1	0	weakly	819,7446809	817,76	1	new	80	-0,37019661918712	0,909336057306572	-1,0951328510412
354	1008	25	-1,984680851	0,698284296	-0,251322694	paglia	2	1	1,264	3	0,33	1	1	studied	819,7446809	817,76	1	studied	80	-0,37019661918712	0,909336057306572	-1,0951328510412
355	1008	25	-1,984680851	0,698284296	-0,251322694	lento	2	0	1,48	1	0,231	1	0	critical	819,7446809	817,76	1	new	80	-0,37019661918712	0,909336057306572	-1,0951328510412
356	1008	25	-1,984680851	0,698284296	-0,251322694	scassinare	2	1	1,931	4	0,48	1	1	studied	819,7446809	817,76	1	studied	80	-0,37019661918712	0,909336057306572	-1,0951328510412
357	1008	25	-1,984680851	0,698284296	-0,251322694	filo	2	1	1,164	4	0,446	1	1	studied	819,7446809	817,76	1	studied	80	-0,37019661918712	0,909336057306572	-1,0951328510412
358	1008	25	-1,984680851	0,698284296	-0,251322694	pistola	2	1	13,098	2	0,397	1	0	weakly	819,7446809	817,76	0	new	80	-0,37019661918712	0,909336057306572	-1,0951328510412
359	1008	25	-1,984680851	0,698284296	-0,251322694	puzza	2	0	1,581	1	0,313	1	0	weakly	819,7446809	817,76	1	new	80	-0,37019661918712	0,909336057306572	-1,0951328510412
360	1008	25	-1,984680851	0,698284296	-0,251322694	gambe	2	0	16,814	2	1,18	1	1	studied	819,7446809	817,76	0	studied	80	-0,37019661918712	0,909336057306572	-1,0951328510412
361	1008	25	-1,984680851	0,698284296	-0,251322694	insetto	2	1	1,464	4	0,479	1	1	studied	819,7446809	817,76	1	studied	80	-0,37019661918712	0,909336057306572	-1,0951328510412
362	1008	25	-1,984680851	0,698284296	-0,251322694	tiepido	2	0	1,498	1	0,463	1	1	studied	819,7446809	817,76	0	studied	80	-0,37019661918712	0,909336057306572	-1,0951328510412
363	1008	25	-1,984680851	0,698284296	-0,251322694	morbido	2	0	1,83	1	0,414	1	0	unrelated	819,7446809	817,76	1	new	80	-0,37019661918712	0,909336057306572	-1,0951328510412
364	1008	25	-1,984680851	0,698284296	-0,251322694	naso	2	0	1,73	1	0,58	1	0	weakly	819,7446809	817,76	1	new	80	-0,37019661918712	0,909336057306572	-1,0951328510412
365	1008	25	-1,984680851	0,698284296	-0,251322694	scuola	2	1	1,48	3	0,713	1	1	studied	819,7446809	817,76	1	studied	80	-0,37019661918712	0,909336057306572	-1,0951328510412
366	1008	25	-1,984680851	0,698284296	-0,251322694	scarpe	2	1	2,964	2	1,347	1	0	unrelated	819,7446809	817,76	0	new	80	-0,37019661918712	0,909336057306572	-1,0951328510412
367	1008	25	-1,984680851	0,698284296	-0,251322694	fumo	2	1	2,18	3	0,43	1	0	critical	819,7446809	817,76	0	new	80	-0,37019661918712	0,909336057306572	-1,0951328510412
368	1008	25	-1,984680851	0,698284296	-0,251322694	ballo	2	1	15,328	3	1,08	1	1	studied	819,7446809	817,76	1	studied	80	-0,37019661918712	0,909336057306572	-1,0951328510412
369	1008	25	-1,984680851	0,698284296	-0,251322694	astuccio	2	0	1,964	1	0,531	1	0	weakly	819,7446809	817,76	1	new	80	-0,37019661918712	0,909336057306572	-1,0951328510412
370	1008	25	-1,984680851	0,698284296	-0,251322694	medicina	2	0	2,631	1	0,614	1	0	weakly	819,7446809	817,76	1	new	80	-0,37019661918712	0,909336057306572	-1,0951328510412
371	1008	25	-1,984680851	0,698284296	-0,251322694	fobia	2	0	9,297	1	1,001	1	0	weakly	819,7446809	817,76	1	new	80	-0,37019661918712	0,909336057306572	-1,0951328510412
372	1008	25	-1,984680851	0,698284296	-0,251322694	anziano	2	0	8,928	2	3,843	1	1	studied	819,7446809	817,76	0	studied	80	-0,37019661918712	0,909336057306572	-1,0951328510412
373	1008	25	-1,984680851	0,698284296	-0,251322694	accendere	2	0	2,364	1	0,313	1	0	weakly	819,7446809	817,76	1	new	80	-0,37019661918712	0,909336057306572	-1,0951328510412
374	1008	25	-1,984680851	0,698284296	-0,251322694	penna	2	1	1,631	2	1,763	1	0	critical	819,7446809	817,76	0	new	80	-0,37019661918712	0,909336057306572	-1,0951328510412
375	1008	25	-1,984680851	0,698284296	-0,251322694	mondiali	2	0	1,48	1	0,297	1	0	weakly	819,7446809	817,76	1	new	80	-0,37019661918712	0,909336057306572	-1,0951328510412
376	1008	25	-1,984680851	0,698284296	-0,251322694	veloce	2	1	1,511	2	0,496	1	1	studied	819,7446809	817,76	1	studied	80	-0,37019661918712	0,909336057306572	-1,0951328510412
377	1008	25	-1,984680851	0,698284296	-0,251322694	alza	2	1	1,764	3	0,297	1	1	studied	819,7446809	817,76	1	studied	80	-0,37019661918712	0,909336057306572	-1,0951328510412
378	1008	25	-1,984680851	0,698284296	-0,251322694	piano	2	0	14,08	1	0,547	1	0	weakly	819,7446809	817,76	1	new	80	-0,37019661918712	0,909336057306572	-1,0951328510412
379	1008	25	-1,984680851	0,698284296	-0,251322694	formica	2	0	6,047	2	0,646	1	0	weakly	819,7446809	817,76	1	new	80	-0,37019661918712	0,909336057306572	-1,0951328510412
380	1008	25	-1,984680851	0,698284296	-0,251322694	ragno	2	1	11,88	2	0,497	1	0	critical	819,7446809	817,76	0	new	80	-0,37019661918712	0,909336057306572	-1,0951328510412
381	1008	25	-1,984680851	0,698284296	-0,251322694	italia	2	1	1,414	4	1,347	1	1	studied	819,7446809	817,76	1	studied	80	-0,37019661918712	0,909336057306572	-1,0951328510412
382	1008	25	-1,984680851	0,698284296	-0,251322694	neve	2	0	13,331	1	0,846	1	1	studied	819,7446809	817,76	0	studied	80	-0,37019661918712	0,909336057306572	-1,0951328510412
383	1008	25	-1,984680851	0,698284296	-0,251322694	lucano	2	1	1,214	4	1,747	1	1	studied	819,7446809	817,76	1	studied	80	-0,37019661918712	0,909336057306572	-1,0951328510412
384	1008	25	-1,984680851	0,698284296	-0,251322694	sole	2	0	2,08	2	1,331	1	0	unrelated	819,7446809	817,76	1	new	80	-0,37019661918712	0,909336057306572	-1,0951328510412
385	1008	25	-1,984680851	0,698284296	-0,251322694	ago	2	1	2,23	1	9,031	1	0	critical	819,7446809	817,76	0	new	80	-0,37019661918712	0,909336057306572	-1,0951328510412
386	1008	25	-1,984680851	0,698284296	-0,251322694	assassino	2	1	1,08	4	1,314	1	1	studied	819,7446809	817,76	1	studied	80	-0,37019661918712	0,909336057306572	-1,0951328510412
387	1008	25	-1,984680851	0,698284296	-0,251322694	freddo	2	1	2,681	2	0,496	1	0	critical	819,7446809	817,76	0	new	80	-0,37019661918712	0,909336057306572	-1,0951328510412
388	1008	25	-1,984680851	0,698284296	-0,251322694	cammello	2	0	10,401	1	0,364	1	1	studied	819,7446809	817,76	0	studied	80	-0,37019661918712	0,909336057306572	-1,0951328510412
389	1008	25	-1,984680851	0,698284296	-0,251322694	studio	2	0	1,864	1	0,381	1	0	weakly	819,7446809	817,76	1	new	80	-0,37019661918712	0,909336057306572	-1,0951328510412
390	1008	25	-1,984680851	0,698284296	-0,251322694	capelli	2	0	19,881	1	0,446	1	0	unrelated	819,7446809	817,76	1	new	80	-0,37019661918712	0,909336057306572	-1,0951328510412
391	1008	25	-1,984680851	0,698284296	-0,251322694	vento	2	0	3,464	1	0,28	1	1	studied	819,7446809	817,76	0	studied	80	-0,37019661918712	0,909336057306572	-1,0951328510412
392	1008	25	-1,984680851	0,698284296	-0,251322694	nicotina	2	1	12,213	4	0,681	1	1	studied	819,7446809	817,76	1	studied	80	-0,37019661918712	0,909336057306572	-1,0951328510412
393	1008	25	-1,984680851	0,698284296	-0,251322694	amaro	2	1	1,714	4	0,779	1	0	critical	819,7446809	817,76	0	new	80	-0,37019661918712	0,909336057306572	-1,0951328510412
394	1008	25	-1,984680851	0,698284296	-0,251322694	comoda	2	1	1,68	2	0,863	1	0	weakly	819,7446809	817,76	0	new	80	-0,37019661918712	0,909336057306572	-1,0951328510412
395	1008	25	-1,984680851	0,698284296	-0,251322694	foglio	2	0	1,613	1	0,347	1	1	studied	819,7446809	817,76	0	studied	80	-0,37019661918712	0,909336057306572	-1,0951328510412
396	1008	25	-1,984680851	0,698284296	-0,251322694	farina	2	0	1,264	1	0,28	1	0	unrelated	819,7446809	817,76	1	new	80	-0,37019661918712	0,909336057306572	-1,0951328510412
397	1008	25	-1,984680851	0,698284296	-0,251322694	nera	2	0	12,264	1	0,947	1	1	studied	819,7446809	817,76	0	studied	80	-0,37019661918712	0,909336057306572	-1,0951328510412
398	1008	25	-1,984680851	0,698284296	-0,251322694	inquinamento	2	1	2,663	3	0,514	1	1	studied	819,7446809	817,76	1	studied	80	-0,37019661918712	0,909336057306572	-1,0951328510412
399	1008	25	-1,984680851	0,698284296	-0,251322694	inchiostro	2	1	7,211	3	1,481	1	1	studied	819,7446809	817,76	1	studied	80	-0,37019661918712	0,909336057306572	-1,0951328510412
400	1008	25	-1,984680851	0,698284296	-0,251322694	tela	2	1	9,831	3	0,298	1	1	studied	819,7446809	817,76	1	studied	80	-0,37019661918712	0,909336057306572	-1,0951328510412
401	1009	25	4,650943396	0,600361679	0,232618621	bandiera	1	1	1,142	4	0,397	1	0	critical	693,5	698,1509434	0	new	80	-0,118983656213358	0,262349793583744	0,253859528102254
402	1009	25	4,650943396	0,600361679	0,232618621	morbido	1	0	1,175	4	0,513	1	0	unrelated	693,5	698,1509434	1	new	80	-0,118983656213358	0,262349793583744	0,253859528102254
403	1009	25	4,650943396	0,600361679	0,232618621	dolce	1	0	1,143	1	0,446	1	1	studied	693,5	698,1509434	0	studied	80	-0,118983656213358	0,262349793583744	0,253859528102254
404	1009	25	4,650943396	0,600361679	0,232618621	valzer	1	1	0,759	4	0,296	1	1	studied	693,5	698,1509434	1	studied	80	-0,118983656213358	0,262349793583744	0,253859528102254
405	1009	25	4,650943396	0,600361679	0,232618621	lucano	1	1	0,96	4	0,38	1	1	studied	693,5	698,1509434	1	studied	80	-0,118983656213358	0,262349793583744	0,253859528102254
406	1009	25	4,650943396	0,600361679	0,232618621	ragno	1	1	0,81	4	0,314	1	0	critical	693,5	698,1509434	0	new	80	-0,118983656213358	0,262349793583744	0,253859528102254
407	1009	25	4,650943396	0,600361679	0,232618621	capelli	1	0	1,01	4	0,763	1	0	unrelated	693,5	698,1509434	1	new	80	-0,118983656213358	0,262349793583744	0,253859528102254
408	1009	25	4,650943396	0,600361679	0,232618621	accendere	1	0	1,11	4	0,463	1	0	weakly	693,5	698,1509434	1	new	80	-0,118983656213358	0,262349793583744	0,253859528102254
409	1009	25	4,650943396	0,600361679	0,232618621	nicotina	1	0	0,992	4	1,013	1	1	studied	693,5	698,1509434	0	studied	80	-0,118983656213358	0,262349793583744	0,253859528102254
410	1009	25	4,650943396	0,600361679	0,232618621	alcolico	1	0	1,976	1	0,877	1	1	studied	693,5	698,1509434	0	studied	80	-0,118983656213358	0,262349793583744	0,253859528102254
411	1009	25	4,650943396	0,600361679	0,232618621	naso	1	0	1,277	1	0,496	1	0	weakly	693,5	698,1509434	1	new	80	-0,118983656213358	0,262349793583744	0,253859528102254
412	1009	25	4,650943396	0,600361679	0,232618621	punta	1	0	1,942	1	0,446	1	1	studied	693,5	698,1509434	0	studied	80	-0,118983656213358	0,262349793583744	0,253859528102254
413	1009	25	4,650943396	0,600361679	0,232618621	iniezione	1	0	2,294	1	0,547	1	0	weakly	693,5	698,1509434	1	new	80	-0,118983656213358	0,262349793583744	0,253859528102254
414	1009	25	4,650943396	0,600361679	0,232618621	pungere	1	1	1,043	4	0,346	1	0	weakly	693,5	698,1509434	0	new	80	-0,118983656213358	0,262349793583744	0,253859528102254
415	1009	25	4,650943396	0,600361679	0,232618621	assassino	1	0	1,309	1	0,513	1	1	studied	693,5	698,1509434	0	studied	80	-0,118983656213358	0,262349793583744	0,253859528102254
416	1009	25	4,650943396	0,600361679	0,232618621	pianta	1	0	1,21	4	0,413	1	0	unrelated	693,5	698,1509434	1	new	80	-0,118983656213358	0,262349793583744	0,253859528102254
417	1009	25	4,650943396	0,600361679	0,232618621	bella	1	0	1,01	1	0,462	1	0	unrelated	693,5	698,1509434	1	new	80	-0,118983656213358	0,262349793583744	0,253859528102254
418	1009	25	4,650943396	0,600361679	0,232618621	ladro	1	1	1,477	1	0,294	1	0	critical	693,5	698,1509434	0	new	80	-0,118983656213358	0,262349793583744	0,253859528102254
419	1009	25	4,650943396	0,600361679	0,232618621	tavolo	1	1	0,96	4	0,346	1	1	studied	693,5	698,1509434	1	studied	80	-0,118983656213358	0,262349793583744	0,253859528102254
420	1009	25	4,650943396	0,600361679	0,232618621	formica	1	0	1,51	2	0,447	1	0	weakly	693,5	698,1509434	1	new	80	-0,118983656213358	0,262349793583744	0,253859528102254
421	1009	25	4,650943396	0,600361679	0,232618621	grafia	1	0	1,159	4	0,481	1	0	weakly	693,5	698,1509434	1	new	80	-0,118983656213358	0,262349793583744	0,253859528102254
422	1009	25	4,650943396	0,600361679	0,232618621	inquinamento	1	0	1,91	4	0,463	1	1	studied	693,5	698,1509434	0	studied	80	-0,118983656213358	0,262349793583744	0,253859528102254
423	1009	25	4,650943396	0,600361679	0,232618621	pistola	1	0	1,125	1	0,446	1	0	weakly	693,5	698,1509434	1	new	80	-0,118983656213358	0,262349793583744	0,253859528102254
424	1009	25	4,650943396	0,600361679	0,232618621	bocca	1	0	1,06	1	0,43	1	1	studied	693,5	698,1509434	0	studied	80	-0,118983656213358	0,262349793583744	0,253859528102254
425	1009	25	4,650943396	0,600361679	0,232618621	plastica	1	0	1,043	1	0,463	1	0	unrelated	693,5	698,1509434	1	new	80	-0,118983656213358	0,262349793583744	0,253859528102254
426	1009	25	4,650943396	0,600361679	0,232618621	pipa	1	1	1,06	4	0,397	1	1	studied	693,5	698,1509434	1	studied	80	-0,118983656213358	0,262349793583744	0,253859528102254
427	1009	25	4,650943396	0,600361679	0,232618621	carcere	1	0	1,109	1	0,58	1	0	weakly	693,5	698,1509434	1	new	80	-0,118983656213358	0,262349793583744	0,253859528102254
428	1009	25	4,650943396	0,600361679	0,232618621	sedia	1	1	1,392	1	0,363	1	0	critical	693,5	698,1509434	0	new	80	-0,118983656213358	0,262349793583744	0,253859528102254
429	1009	25	4,650943396	0,600361679	0,232618621	ghiaccio	1	1	1,058	4	0,297	1	1	studied	693,5	698,1509434	1	studied	80	-0,118983656213358	0,262349793583744	0,253859528102254
430	1009	25	4,650943396	0,600361679	0,232618621	tiepido	1	1	1,224	4	0,363	1	1	studied	693,5	698,1509434	1	studied	80	-0,118983656213358	0,262349793583744	0,253859528102254
431	1009	25	4,650943396	0,600361679	0,232618621	studio	1	0	1,543	1	0,429	1	0	weakly	693,5	698,1509434	1	new	80	-0,118983656213358	0,262349793583744	0,253859528102254
432	1009	25	4,650943396	0,600361679	0,232618621	ballo	1	0	1,009	1	0,496	1	1	studied	693,5	698,1509434	0	studied	80	-0,118983656213358	0,262349793583744	0,253859528102254
433	1009	25	4,650943396	0,600361679	0,232618621	paura	1	1	0,96	4	0,363	1	1	studied	693,5	698,1509434	1	studied	80	-0,118983656213358	0,262349793583744	0,253859528102254
434	1009	25	4,650943396	0,600361679	0,232618621	scarpe	1	0	1,26	1	0,397	1	0	unrelated	693,5	698,1509434	1	new	80	-0,118983656213358	0,262349793583744	0,253859528102254
435	1009	25	4,650943396	0,600361679	0,232618621	innalzare	1	0	1,343	4	1,096	1	0	weakly	693,5	698,1509434	1	new	80	-0,118983656213358	0,262349793583744	0,253859528102254
436	1009	25	4,650943396	0,600361679	0,232618621	vento	1	1	1,043	4	0,397	1	1	studied	693,5	698,1509434	1	studied	80	-0,118983656213358	0,262349793583744	0,253859528102254
437	1009	25	4,650943396	0,600361679	0,232618621	freddo	1	0	1,309	4	0,547	1	0	critical	693,5	698,1509434	1	new	80	-0,118983656213358	0,262349793583744	0,253859528102254
438	1009	25	4,650943396	0,600361679	0,232618621	fobia	1	0	1,493	1	1,83	1	0	weakly	693,5	698,1509434	1	new	80	-0,118983656213358	0,262349793583744	0,253859528102254
439	1009	25	4,650943396	0,600361679	0,232618621	lento	1	0	1,575	2	0,896	1	0	critical	693,5	698,1509434	1	new	80	-0,118983656213358	0,262349793583744	0,253859528102254
440	1009	25	4,650943396	0,600361679	0,232618621	alza	1	1	0,959	4	0,829	1	1	studied	693,5	698,1509434	1	studied	80	-0,118983656213358	0,262349793583744	0,253859528102254
441	1009	25	4,650943396	0,600361679	0,232618621	tela	1	1	0,827	4	1,622	1	1	studied	693,5	698,1509434	1	studied	80	-0,118983656213358	0,262349793583744	0,253859528102254
442	1009	25	4,650943396	0,600361679	0,232618621	sole	1	0	1,66	4	0,447	1	0	unrelated	693,5	698,1509434	1	new	80	-0,118983656213358	0,262349793583744	0,253859528102254
443	1009	25	4,650943396	0,600361679	0,232618621	velenoso	1	1	1,626	4	0,63	1	1	studied	693,5	698,1509434	1	studied	80	-0,118983656213358	0,262349793583744	0,253859528102254
444	1009	25	4,650943396	0,600361679	0,232618621	mondiali	1	0	1,243	4	0,496	1	0	weakly	693,5	698,1509434	1	new	80	-0,118983656213358	0,262349793583744	0,253859528102254
445	1009	25	4,650943396	0,600361679	0,232618621	farina	1	0	0,943	4	0,613	1	0	unrelated	693,5	698,1509434	1	new	80	-0,118983656213358	0,262349793583744	0,253859528102254
446	1009	25	4,650943396	0,600361679	0,232618621	gambe	1	1	0,826	4	0,38	1	1	studied	693,5	698,1509434	1	studied	80	-0,118983656213358	0,262349793583744	0,253859528102254
447	1009	25	4,650943396	0,600361679	0,232618621	medicina	1	0	1,109	1	0,477	1	0	weakly	693,5	698,1509434	1	new	80	-0,118983656213358	0,262349793583744	0,253859528102254
448	1009	25	4,650943396	0,600361679	0,232618621	veloce	1	0	1,125	1	0,497	1	1	studied	693,5	698,1509434	0	studied	80	-0,118983656213358	0,262349793583744	0,253859528102254
449	1009	25	4,650943396	0,600361679	0,232618621	furfante	1	0	1,225	2	0,694	1	1	studied	693,5	698,1509434	0	studied	80	-0,118983656213358	0,262349793583744	0,253859528102254
450	1009	25	4,650943396	0,600361679	0,232618621	anziano	1	1	1,676	2	0,379	1	1	studied	693,5	698,1509434	1	studied	80	-0,118983656213358	0,262349793583744	0,253859528102254
451	1009	25	4,650943396	0,600361679	0,232618621	foglio	1	1	1,343	4	0,38	1	1	studied	693,5	698,1509434	1	studied	80	-0,118983656213358	0,262349793583744	0,253859528102254
452	1009	25	4,650943396	0,600361679	0,232618621	ago	1	0	2,01	1	0,413	1	0	critical	693,5	698,1509434	1	new	80	-0,118983656213358	0,262349793583744	0,253859528102254
453	1009	25	4,650943396	0,600361679	0,232618621	penna	1	1	0,976	1	1,08	1	0	critical	693,5	698,1509434	0	new	80	-0,118983656213358	0,262349793583744	0,253859528102254
454	1009	25	4,650943396	0,600361679	0,232618621	insetto	1	1	0,691	4	0,363	1	1	studied	693,5	698,1509434	1	studied	80	-0,118983656213358	0,262349793583744	0,253859528102254
455	1009	25	4,650943396	0,600361679	0,232618621	cucire	1	0	1,21	1	0,48	1	1	studied	693,5	698,1509434	0	studied	80	-0,118983656213358	0,262349793583744	0,253859528102254
456	1009	25	4,650943396	0,600361679	0,232618621	cammello	1	1	1,292	4	0,447	1	1	studied	693,5	698,1509434	1	studied	80	-0,118983656213358	0,262349793583744	0,253859528102254
457	1009	25	4,650943396	0,600361679	0,232618621	scomoda	1	1	1,075	4	0,363	1	1	studied	693,5	698,1509434	1	studied	80	-0,118983656213358	0,262349793583744	0,253859528102254
458	1009	25	4,650943396	0,600361679	0,232618621	inchiostro	1	1	1,092	4	0,346	1	1	studied	693,5	698,1509434	1	studied	80	-0,118983656213358	0,262349793583744	0,253859528102254
459	1009	25	4,650943396	0,600361679	0,232618621	italiana	1	0	1,759	1	1,896	1	1	studied	693,5	698,1509434	0	studied	80	-0,118983656213358	0,262349793583744	0,253859528102254
460	1009	25	4,650943396	0,600361679	0,232618621	fumo	1	0	1,593	1	0,447	1	0	critical	693,5	698,1509434	1	new	80	-0,118983656213358	0,262349793583744	0,253859528102254
461	1009	25	4,650943396	0,600361679	0,232618621	suono	1	0	1,143	4	0,597	1	0	unrelated	693,5	698,1509434	1	new	80	-0,118983656213358	0,262349793583744	0,253859528102254
462	1009	25	4,650943396	0,600361679	0,232618621	rapinatore	1	0	1,275	4	1,894	1	1	studied	693,5	698,1509434	0	studied	80	-0,118983656213358	0,262349793583744	0,253859528102254
463	1009	25	4,650943396	0,600361679	0,232618621	scassinare	1	0	1,026	1	0,513	1	1	studied	693,5	698,1509434	0	studied	80	-0,118983656213358	0,262349793583744	0,253859528102254
464	1009	25	4,650943396	0,600361679	0,232618621	puzza	1	0	1,459	2	0,494	1	0	weakly	693,5	698,1509434	1	new	80	-0,118983656213358	0,262349793583744	0,253859528102254
465	1009	25	4,650943396	0,600361679	0,232618621	sciare	1	0	1,26	1	0,412	1	0	weakly	693,5	698,1509434	1	new	80	-0,118983656213358	0,262349793583744	0,253859528102254
466	1009	25	4,650943396	0,600361679	0,232618621	salato	1	0	1,31	4	0,647	1	0	weakly	693,5	698,1509434	1	new	80	-0,118983656213358	0,262349793583744	0,253859528102254
467	1009	25	4,650943396	0,600361679	0,232618621	comoda	1	1	1,509	4	0,413	1	0	weakly	693,5	698,1509434	0	new	80	-0,118983656213358	0,262349793583744	0,253859528102254
468	1009	25	4,650943396	0,600361679	0,232618621	piatta	1	0	1,06	1	0,413	1	0	unrelated	693,5	698,1509434	1	new	80	-0,118983656213358	0,262349793583744	0,253859528102254
469	1009	25	4,650943396	0,600361679	0,232618621	nero	1	1	1,576	3	0,347	1	0	weakly	693,5	698,1509434	0	new	80	-0,118983656213358	0,262349793583744	0,253859528102254
470	1009	25	4,650943396	0,600361679	0,232618621	amaro	1	1	0,759	4	0,346	1	0	critical	693,5	698,1509434	0	new	80	-0,118983656213358	0,262349793583744	0,253859528102254
471	1009	25	4,650943396	0,600361679	0,232618621	scuola	1	0	1,343	1	0,413	1	1	studied	693,5	698,1509434	0	studied	80	-0,118983656213358	0,262349793583744	0,253859528102254
472	1009	25	4,650943396	0,600361679	0,232618621	nera	1	1	0,91	1	0,612	1	1	studied	693,5	698,1509434	1	studied	80	-0,118983656213358	0,262349793583744	0,253859528102254
473	1009	25	4,650943396	0,600361679	0,232618621	neve	1	0	1,043	2	1,096	1	1	studied	693,5	698,1509434	0	studied	80	-0,118983656213358	0,262349793583744	0,253859528102254
474	1009	25	4,650943396	0,600361679	0,232618621	italia	1	1	0,743	4	0,314	1	1	studied	693,5	698,1509434	1	studied	80	-0,118983656213358	0,262349793583744	0,253859528102254
475	1009	25	4,650943396	0,600361679	0,232618621	astuccio	1	0	0,943	1	0,413	1	0	weakly	693,5	698,1509434	1	new	80	-0,118983656213358	0,262349793583744	0,253859528102254
476	1009	25	4,650943396	0,600361679	0,232618621	tabacco	1	0	1,076	1	0,63	1	1	studied	693,5	698,1509434	0	studied	80	-0,118983656213358	0,262349793583744	0,253859528102254
477	1009	25	4,650943396	0,600361679	0,232618621	filo	1	1	1,309	1	0,948	1	1	studied	693,5	698,1509434	1	studied	80	-0,118983656213358	0,262349793583744	0,253859528102254
478	1009	25	4,650943396	0,600361679	0,232618621	paglia	1	1	1,226	4	0,363	1	1	studied	693,5	698,1509434	1	studied	80	-0,118983656213358	0,262349793583744	0,253859528102254
479	1009	25	4,650943396	0,600361679	0,232618621	piano	1	0	1,176	1	0,446	1	0	weakly	693,5	698,1509434	1	new	80	-0,118983656213358	0,262349793583744	0,253859528102254
480	1009	25	4,650943396	0,600361679	0,232618621	coperta	1	0	1,693	1	0,512	1	1	studied	693,5	698,1509434	0	studied	80	-0,118983656213358	0,262349793583744	0,253859528102254
481	1012	27	-6,170568562	0,486891829	0,083578595	furfante	2	1	1,364	4	0,448	1	1	studied	809,6923077	803,5217391	1	studied	80	-0,528666902526502	-0,487358869703817	-0,161591380984402
482	1012	27	-6,170568562	0,486891829	0,083578595	nera	2	1	3,364	3	1,898	1	1	studied	809,6923077	803,5217391	1	studied	80	-0,528666902526502	-0,487358869703817	-0,161591380984402
483	1012	27	-6,170568562	0,486891829	0,083578595	mondiali	2	0	1,281	4	1,199	1	0	weakly	809,6923077	803,5217391	1	new	80	-0,528666902526502	-0,487358869703817	-0,161591380984402
484	1012	27	-6,170568562	0,486891829	0,083578595	nicotina	2	1	1,297	4	0,998	1	1	studied	809,6923077	803,5217391	1	studied	80	-0,528666902526502	-0,487358869703817	-0,161591380984402
485	1012	27	-6,170568562	0,486891829	0,083578595	grafia	2	0	1,464	4	2,115	1	0	weakly	809,6923077	803,5217391	1	new	80	-0,528666902526502	-0,487358869703817	-0,161591380984402
486	1012	27	-6,170568562	0,486891829	0,083578595	piano	2	1	2,831	2	0,848	1	0	weakly	809,6923077	803,5217391	0	new	80	-0,528666902526502	-0,487358869703817	-0,161591380984402
487	1012	27	-6,170568562	0,486891829	0,083578595	lucano	2	1	2,464	4	0,998	1	1	studied	809,6923077	803,5217391	1	studied	80	-0,528666902526502	-0,487358869703817	-0,161591380984402
488	1012	27	-6,170568562	0,486891829	0,083578595	tiepido	2	1	0,964	4	0,765	1	1	studied	809,6923077	803,5217391	1	studied	80	-0,528666902526502	-0,487358869703817	-0,161591380984402
489	1012	27	-6,170568562	0,486891829	0,083578595	italiana	2	1	0,981	4	0,948	1	1	studied	809,6923077	803,5217391	1	studied	80	-0,528666902526502	-0,487358869703817	-0,161591380984402
490	1012	27	-6,170568562	0,486891829	0,083578595	capelli	2	0	0,897	4	0,798	1	0	unrelated	809,6923077	803,5217391	1	new	80	-0,528666902526502	-0,487358869703817	-0,161591380984402
491	1012	27	-6,170568562	0,486891829	0,083578595	cammello	2	1	1,014	4	0,815	1	1	studied	809,6923077	803,5217391	1	studied	80	-0,528666902526502	-0,487358869703817	-0,161591380984402
492	1012	27	-6,170568562	0,486891829	0,083578595	suono	2	0	1,048	4	0,882	1	0	unrelated	809,6923077	803,5217391	1	new	80	-0,528666902526502	-0,487358869703817	-0,161591380984402
493	1012	27	-6,170568562	0,486891829	0,083578595	lento	2	1	2,931	2	1,098	1	0	critical	809,6923077	803,5217391	0	new	80	-0,528666902526502	-0,487358869703817	-0,161591380984402
494	1012	27	-6,170568562	0,486891829	0,083578595	punta	2	1	0,914	4	0,765	1	1	studied	809,6923077	803,5217391	1	studied	80	-0,528666902526502	-0,487358869703817	-0,161591380984402
495	1012	27	-6,170568562	0,486891829	0,083578595	scomoda	2	1	1,031	4	0,732	1	1	studied	809,6923077	803,5217391	1	studied	80	-0,528666902526502	-0,487358869703817	-0,161591380984402
496	1012	27	-6,170568562	0,486891829	0,083578595	salato	2	0	1,265	3	0,665	1	0	weakly	809,6923077	803,5217391	1	new	80	-0,528666902526502	-0,487358869703817	-0,161591380984402
497	1012	27	-6,170568562	0,486891829	0,083578595	dolce	2	1	1,164	4	0,815	1	1	studied	809,6923077	803,5217391	1	studied	80	-0,528666902526502	-0,487358869703817	-0,161591380984402
498	1012	27	-6,170568562	0,486891829	0,083578595	bocca	2	1	0,931	4	0,765	1	1	studied	809,6923077	803,5217391	1	studied	80	-0,528666902526502	-0,487358869703817	-0,161591380984402
499	1012	27	-6,170568562	0,486891829	0,083578595	neve	2	1	2,948	2	0,615	1	1	studied	809,6923077	803,5217391	1	studied	80	-0,528666902526502	-0,487358869703817	-0,161591380984402
500	1012	27	-6,170568562	0,486891829	0,083578595	farina	2	0	0,998	4	0,832	1	0	unrelated	809,6923077	803,5217391	1	new	80	-0,528666902526502	-0,487358869703817	-0,161591380984402
501	1012	27	-6,170568562	0,486891829	0,083578595	fumo	2	1	1,264	3	0,898	1	0	critical	809,6923077	803,5217391	0	new	80	-0,528666902526502	-0,487358869703817	-0,161591380984402
502	1012	27	-6,170568562	0,486891829	0,083578595	morbido	2	0	1,397	4	0,848	1	0	unrelated	809,6923077	803,5217391	1	new	80	-0,528666902526502	-0,487358869703817	-0,161591380984402
503	1012	27	-6,170568562	0,486891829	0,083578595	ghiaccio	2	0	1,964	3	0,832	1	1	studied	809,6923077	803,5217391	0	studied	80	-0,528666902526502	-0,487358869703817	-0,161591380984402
504	1012	27	-6,170568562	0,486891829	0,083578595	tabacco	2	1	0,948	4	0,915	1	1	studied	809,6923077	803,5217391	1	studied	80	-0,528666902526502	-0,487358869703817	-0,161591380984402
505	1012	27	-6,170568562	0,486891829	0,083578595	accendere	2	0	1,381	3	1,765	1	0	weakly	809,6923077	803,5217391	1	new	80	-0,528666902526502	-0,487358869703817	-0,161591380984402
506	1012	27	-6,170568562	0,486891829	0,083578595	ragno	2	1	0,997	4	0,848	1	0	critical	809,6923077	803,5217391	0	new	80	-0,528666902526502	-0,487358869703817	-0,161591380984402
507	1012	27	-6,170568562	0,486891829	0,083578595	ladro	2	1	1,131	4	0,882	1	0	critical	809,6923077	803,5217391	0	new	80	-0,528666902526502	-0,487358869703817	-0,161591380984402
508	1012	27	-6,170568562	0,486891829	0,083578595	naso	2	0	1,314	4	0,915	1	0	weakly	809,6923077	803,5217391	1	new	80	-0,528666902526502	-0,487358869703817	-0,161591380984402
509	1012	27	-6,170568562	0,486891829	0,083578595	pipa	2	1	0,831	4	0,731	1	1	studied	809,6923077	803,5217391	1	studied	80	-0,528666902526502	-0,487358869703817	-0,161591380984402
510	1012	27	-6,170568562	0,486891829	0,083578595	amaro	2	1	2,014	3	1,231	1	0	critical	809,6923077	803,5217391	0	new	80	-0,528666902526502	-0,487358869703817	-0,161591380984402
511	1012	27	-6,170568562	0,486891829	0,083578595	studio	2	0	1,298	3	0,648	1	0	weakly	809,6923077	803,5217391	1	new	80	-0,528666902526502	-0,487358869703817	-0,161591380984402
512	1012	27	-6,170568562	0,486891829	0,083578595	sedia	2	0	2,614	3	1,648	1	0	critical	809,6923077	803,5217391	1	new	80	-0,528666902526502	-0,487358869703817	-0,161591380984402
513	1012	27	-6,170568562	0,486891829	0,083578595	tavolo	2	0	1,348	4	0,465	1	1	studied	809,6923077	803,5217391	0	studied	80	-0,528666902526502	-0,487358869703817	-0,161591380984402
514	1012	27	-6,170568562	0,486891829	0,083578595	sciare	2	0	1,347	3	1,065	1	0	weakly	809,6923077	803,5217391	1	new	80	-0,528666902526502	-0,487358869703817	-0,161591380984402
515	1012	27	-6,170568562	0,486891829	0,083578595	paglia	2	1	0,748	4	0,765	1	1	studied	809,6923077	803,5217391	1	studied	80	-0,528666902526502	-0,487358869703817	-0,161591380984402
516	1012	27	-6,170568562	0,486891829	0,083578595	velenoso	2	1	0,998	4	0,781	1	1	studied	809,6923077	803,5217391	1	studied	80	-0,528666902526502	-0,487358869703817	-0,161591380984402
517	1012	27	-6,170568562	0,486891829	0,083578595	formica	2	0	1,164	4	1,065	1	0	weakly	809,6923077	803,5217391	1	new	80	-0,528666902526502	-0,487358869703817	-0,161591380984402
518	1012	27	-6,170568562	0,486891829	0,083578595	piatta	2	0	0,947	4	0,732	1	0	unrelated	809,6923077	803,5217391	1	new	80	-0,528666902526502	-0,487358869703817	-0,161591380984402
519	1012	27	-6,170568562	0,486891829	0,083578595	paura	2	0	0,864	4	0,715	1	1	studied	809,6923077	803,5217391	0	studied	80	-0,528666902526502	-0,487358869703817	-0,161591380984402
520	1012	27	-6,170568562	0,486891829	0,083578595	bandiera	2	1	1,297	4	2,132	1	0	critical	809,6923077	803,5217391	0	new	80	-0,528666902526502	-0,487358869703817	-0,161591380984402
521	1012	27	-6,170568562	0,486891829	0,083578595	medicina	2	0	1,031	4	0,748	1	0	weakly	809,6923077	803,5217391	1	new	80	-0,528666902526502	-0,487358869703817	-0,161591380984402
522	1012	27	-6,170568562	0,486891829	0,083578595	scassinare	2	1	2,731	3	0,848	1	1	studied	809,6923077	803,5217391	1	studied	80	-0,528666902526502	-0,487358869703817	-0,161591380984402
523	1012	27	-6,170568562	0,486891829	0,083578595	carcere	2	1	2,581	3	0,898	1	0	weakly	809,6923077	803,5217391	0	new	80	-0,528666902526502	-0,487358869703817	-0,161591380984402
524	1012	27	-6,170568562	0,486891829	0,083578595	nero	2	1	2,781	3	0,781	1	0	weakly	809,6923077	803,5217391	0	new	80	-0,528666902526502	-0,487358869703817	-0,161591380984402
525	1012	27	-6,170568562	0,486891829	0,083578595	inchiostro	2	1	0,897	4	0,881	1	1	studied	809,6923077	803,5217391	1	studied	80	-0,528666902526502	-0,487358869703817	-0,161591380984402
526	1012	27	-6,170568562	0,486891829	0,083578595	rapinatore	2	1	1,497	4	1,081	1	1	studied	809,6923077	803,5217391	1	studied	80	-0,528666902526502	-0,487358869703817	-0,161591380984402
527	1012	27	-6,170568562	0,486891829	0,083578595	pianta	2	0	1,08	4	0,865	1	0	unrelated	809,6923077	803,5217391	1	new	80	-0,528666902526502	-0,487358869703817	-0,161591380984402
528	1012	27	-6,170568562	0,486891829	0,083578595	filo	2	0	2,464	3	0,814	1	1	studied	809,6923077	803,5217391	0	studied	80	-0,528666902526502	-0,487358869703817	-0,161591380984402
529	1012	27	-6,170568562	0,486891829	0,083578595	astuccio	2	1	0,947	1	2,548	1	0	weakly	809,6923077	803,5217391	0	new	80	-0,528666902526502	-0,487358869703817	-0,161591380984402
530	1012	27	-6,170568562	0,486891829	0,083578595	anziano	2	1	1,298	4	0,365	1	1	studied	809,6923077	803,5217391	1	studied	80	-0,528666902526502	-0,487358869703817	-0,161591380984402
531	1012	27	-6,170568562	0,486891829	0,083578595	fobia	2	0	1,38	4	0,798	1	0	weakly	809,6923077	803,5217391	1	new	80	-0,528666902526502	-0,487358869703817	-0,161591380984402
532	1012	27	-6,170568562	0,486891829	0,083578595	plastica	2	0	1,397	4	0,381	1	0	unrelated	809,6923077	803,5217391	1	new	80	-0,528666902526502	-0,487358869703817	-0,161591380984402
533	1012	27	-6,170568562	0,486891829	0,083578595	ballo	2	1	1,664	3	0,398	1	1	studied	809,6923077	803,5217391	1	studied	80	-0,528666902526502	-0,487358869703817	-0,161591380984402
534	1012	27	-6,170568562	0,486891829	0,083578595	assassino	2	1	0,981	3	1,031	1	1	studied	809,6923077	803,5217391	1	studied	80	-0,528666902526502	-0,487358869703817	-0,161591380984402
535	1012	27	-6,170568562	0,486891829	0,083578595	innalzare	2	0	1,098	4	0,865	1	0	weakly	809,6923077	803,5217391	1	new	80	-0,528666902526502	-0,487358869703817	-0,161591380984402
536	1012	27	-6,170568562	0,486891829	0,083578595	freddo	2	1	1,564	3	0,865	1	0	critical	809,6923077	803,5217391	0	new	80	-0,528666902526502	-0,487358869703817	-0,161591380984402
537	1012	27	-6,170568562	0,486891829	0,083578595	gambe	2	0	2,03	3	1,532	1	1	studied	809,6923077	803,5217391	0	studied	80	-0,528666902526502	-0,487358869703817	-0,161591380984402
538	1012	27	-6,170568562	0,486891829	0,083578595	insetto	2	1	1,998	4	1,215	1	1	studied	809,6923077	803,5217391	1	studied	80	-0,528666902526502	-0,487358869703817	-0,161591380984402
539	1012	27	-6,170568562	0,486891829	0,083578595	tela	2	1	1,181	4	0,914	1	1	studied	809,6923077	803,5217391	1	studied	80	-0,528666902526502	-0,487358869703817	-0,161591380984402
540	1012	27	-6,170568562	0,486891829	0,083578595	foglio	2	0	2,781	3	1,381	1	1	studied	809,6923077	803,5217391	0	studied	80	-0,528666902526502	-0,487358869703817	-0,161591380984402
541	1012	27	-6,170568562	0,486891829	0,083578595	scuola	2	0	1,398	3	0,665	1	1	studied	809,6923077	803,5217391	0	studied	80	-0,528666902526502	-0,487358869703817	-0,161591380984402
542	1012	27	-6,170568562	0,486891829	0,083578595	ago	2	0	1,231	3	0,981	1	0	critical	809,6923077	803,5217391	1	new	80	-0,528666902526502	-0,487358869703817	-0,161591380984402
543	1012	27	-6,170568562	0,486891829	0,083578595	alcolico	2	1	1,065	4	0,749	1	1	studied	809,6923077	803,5217391	1	studied	80	-0,528666902526502	-0,487358869703817	-0,161591380984402
544	1012	27	-6,170568562	0,486891829	0,083578595	pungere	2	1	3,047	2	0,948	1	0	weakly	809,6923077	803,5217391	0	new	80	-0,528666902526502	-0,487358869703817	-0,161591380984402
545	1012	27	-6,170568562	0,486891829	0,083578595	penna	2	1	1,281	4	0,882	1	0	critical	809,6923077	803,5217391	0	new	80	-0,528666902526502	-0,487358869703817	-0,161591380984402
546	1012	27	-6,170568562	0,486891829	0,083578595	pistola	2	0	0,948	4	0,732	1	0	weakly	809,6923077	803,5217391	1	new	80	-0,528666902526502	-0,487358869703817	-0,161591380984402
547	1012	27	-6,170568562	0,486891829	0,083578595	puzza	2	0	0,997	4	1,148	1	0	weakly	809,6923077	803,5217391	1	new	80	-0,528666902526502	-0,487358869703817	-0,161591380984402
548	1012	27	-6,170568562	0,486891829	0,083578595	coperta	2	1	2,097	4	1,248	1	1	studied	809,6923077	803,5217391	1	studied	80	-0,528666902526502	-0,487358869703817	-0,161591380984402
549	1012	27	-6,170568562	0,486891829	0,083578595	scarpe	2	0	1,565	3	1,332	1	0	unrelated	809,6923077	803,5217391	1	new	80	-0,528666902526502	-0,487358869703817	-0,161591380984402
550	1012	27	-6,170568562	0,486891829	0,083578595	cucire	2	1	0,998	4	0,781	1	1	studied	809,6923077	803,5217391	1	studied	80	-0,528666902526502	-0,487358869703817	-0,161591380984402
551	1012	27	-6,170568562	0,486891829	0,083578595	iniezione	2	0	1,547	3	1,065	1	0	weakly	809,6923077	803,5217391	1	new	80	-0,528666902526502	-0,487358869703817	-0,161591380984402
552	1012	27	-6,170568562	0,486891829	0,083578595	comoda	2	0	1,381	4	0,899	1	0	weakly	809,6923077	803,5217391	1	new	80	-0,528666902526502	-0,487358869703817	-0,161591380984402
553	1012	27	-6,170568562	0,486891829	0,083578595	alza	2	0	0,898	4	1,348	1	1	studied	809,6923077	803,5217391	0	studied	80	-0,528666902526502	-0,487358869703817	-0,161591380984402
554	1012	27	-6,170568562	0,486891829	0,083578595	vento	2	1	0,898	4	1,032	1	1	studied	809,6923077	803,5217391	1	studied	80	-0,528666902526502	-0,487358869703817	-0,161591380984402
555	1012	27	-6,170568562	0,486891829	0,083578595	veloce	2	0	1,931	3	0,715	1	1	studied	809,6923077	803,5217391	0	studied	80	-0,528666902526502	-0,487358869703817	-0,161591380984402
556	1012	27	-6,170568562	0,486891829	0,083578595	valzer	2	0	2,831	2	0,797	1	1	studied	809,6923077	803,5217391	0	studied	80	-0,528666902526502	-0,487358869703817	-0,161591380984402
557	1012	27	-6,170568562	0,486891829	0,083578595	inquinamento	2	1	1,133	4	1,098	1	1	studied	809,6923077	803,5217391	1	studied	80	-0,528666902526502	-0,487358869703817	-0,161591380984402
558	1012	27	-6,170568562	0,486891829	0,083578595	bella	2	0	1,097	4	0,431	1	0	unrelated	809,6923077	803,5217391	1	new	80	-0,528666902526502	-0,487358869703817	-0,161591380984402
559	1012	27	-6,170568562	0,486891829	0,083578595	italia	2	1	0,815	4	0,932	1	1	studied	809,6923077	803,5217391	1	studied	80	-0,528666902526502	-0,487358869703817	-0,161591380984402
560	1012	27	-6,170568562	0,486891829	0,083578595	sole	2	0	0,931	4	0,914	1	0	unrelated	809,6923077	803,5217391	1	new	80	-0,528666902526502	-0,487358869703817	-0,161591380984402
561	1014	30	29,94385027	0,613808297	0	studio	1	0	3,026	2	0,461	1	0	weakly	902,9090909	932,8529412	1	new	80	0,838560930629333	0,351193182435658	-0,394567744481115
562	1014	30	29,94385027	0,613808297	0	anziano	1	1	1,81	4	1,644	1	1	studied	902,9090909	932,8529412	1	studied	80	0,838560930629333	0,351193182435658	-0,394567744481115
563	1014	30	29,94385027	0,613808297	0	ago	1	1	1,711	4	0,427	1	0	critical	902,9090909	932,8529412	0	new	80	0,838560930629333	0,351193182435658	-0,394567744481115
564	1014	30	29,94385027	0,613808297	0	suono	1	0	1,761	4	0,944	1	0	unrelated	902,9090909	932,8529412	1	new	80	0,838560930629333	0,351193182435658	-0,394567744481115
565	1014	30	29,94385027	0,613808297	0	gambe	1	1	4,078	4	0,877	1	1	studied	902,9090909	932,8529412	1	studied	80	0,838560930629333	0,351193182435658	-0,394567744481115
566	1014	30	29,94385027	0,613808297	0	inquinamento	1	1	1,627	4	0,41	1	1	studied	902,9090909	932,8529412	1	studied	80	0,838560930629333	0,351193182435658	-0,394567744481115
567	1014	30	29,94385027	0,613808297	0	fobia	1	0	1,378	4	0,444	1	0	weakly	902,9090909	932,8529412	1	new	80	0,838560930629333	0,351193182435658	-0,394567744481115
568	1014	30	29,94385027	0,613808297	0	cucire	1	1	1,576	4	0,328	1	1	studied	902,9090909	932,8529412	1	studied	80	0,838560930629333	0,351193182435658	-0,394567744481115
569	1014	30	29,94385027	0,613808297	0	foglio	1	1	1,61	4	0,443	1	1	studied	902,9090909	932,8529412	1	studied	80	0,838560930629333	0,351193182435658	-0,394567744481115
570	1014	30	29,94385027	0,613808297	0	fumo	1	1	2,36	4	1,444	1	0	critical	902,9090909	932,8529412	0	new	80	0,838560930629333	0,351193182435658	-0,394567744481115
571	1014	30	29,94385027	0,613808297	0	valzer	1	1	3,01	4	0,543	1	1	studied	902,9090909	932,8529412	1	studied	80	0,838560930629333	0,351193182435658	-0,394567744481115
572	1014	30	29,94385027	0,613808297	0	puzza	1	0	1,56	4	0,86	1	0	weakly	902,9090909	932,8529412	1	new	80	0,838560930629333	0,351193182435658	-0,394567744481115
573	1014	30	29,94385027	0,613808297	0	lento	1	1	2,06	4	0,477	1	0	critical	902,9090909	932,8529412	0	new	80	0,838560930629333	0,351193182435658	-0,394567744481115
574	1014	30	29,94385027	0,613808297	0	nero	1	0	2,044	4	0,46	1	0	weakly	902,9090909	932,8529412	1	new	80	0,838560930629333	0,351193182435658	-0,394567744481115
575	1014	30	29,94385027	0,613808297	0	innalzare	1	0	1,593	4	0,511	1	0	weakly	902,9090909	932,8529412	1	new	80	0,838560930629333	0,351193182435658	-0,394567744481115
576	1014	30	29,94385027	0,613808297	0	formica	1	0	3,777	4	0,628	1	0	weakly	902,9090909	932,8529412	1	new	80	0,838560930629333	0,351193182435658	-0,394567744481115
577	1014	30	29,94385027	0,613808297	0	iniezione	1	0	2,16	4	0,443	1	0	weakly	902,9090909	932,8529412	1	new	80	0,838560930629333	0,351193182435658	-0,394567744481115
578	1014	30	29,94385027	0,613808297	0	sole	1	0	1,311	4	0,443	1	0	unrelated	902,9090909	932,8529412	1	new	80	0,838560930629333	0,351193182435658	-0,394567744481115
579	1014	30	29,94385027	0,613808297	0	medicina	1	0	1,21	4	0,511	1	0	weakly	902,9090909	932,8529412	1	new	80	0,838560930629333	0,351193182435658	-0,394567744481115
580	1014	30	29,94385027	0,613808297	0	assassino	1	1	2,077	4	0,843	1	1	studied	902,9090909	932,8529412	1	studied	80	0,838560930629333	0,351193182435658	-0,394567744481115
581	1014	30	29,94385027	0,613808297	0	filo	1	0	2,11	4	0,478	1	1	studied	902,9090909	932,8529412	0	studied	80	0,838560930629333	0,351193182435658	-0,394567744481115
582	1014	30	29,94385027	0,613808297	0	bella	1	0	2,228	4	3,977	1	0	unrelated	902,9090909	932,8529412	1	new	80	0,838560930629333	0,351193182435658	-0,394567744481115
583	1014	30	29,94385027	0,613808297	0	bocca	1	0	1,76	4	0,527	1	1	studied	902,9090909	932,8529412	0	studied	80	0,838560930629333	0,351193182435658	-0,394567744481115
584	1014	30	29,94385027	0,613808297	0	piano	1	0	3,377	3	1,244	1	0	weakly	902,9090909	932,8529412	1	new	80	0,838560930629333	0,351193182435658	-0,394567744481115
585	1014	30	29,94385027	0,613808297	0	farina	1	0	1,294	4	0,461	1	0	unrelated	902,9090909	932,8529412	1	new	80	0,838560930629333	0,351193182435658	-0,394567744481115
586	1014	30	29,94385027	0,613808297	0	velenoso	1	1	1,628	4	1,027	1	1	studied	902,9090909	932,8529412	1	studied	80	0,838560930629333	0,351193182435658	-0,394567744481115
587	1014	30	29,94385027	0,613808297	0	bandiera	1	1	2,144	4	0,827	1	0	critical	902,9090909	932,8529412	0	new	80	0,838560930629333	0,351193182435658	-0,394567744481115
588	1014	30	29,94385027	0,613808297	0	accendere	1	0	2,76	2	0,477	1	0	weakly	902,9090909	932,8529412	1	new	80	0,838560930629333	0,351193182435658	-0,394567744481115
589	1014	30	29,94385027	0,613808297	0	neve	1	1	2,26	4	0,71	1	1	studied	902,9090909	932,8529412	1	studied	80	0,838560930629333	0,351193182435658	-0,394567744481115
590	1014	30	29,94385027	0,613808297	0	italia	1	0	2,428	1	0,927	1	1	studied	902,9090909	932,8529412	0	studied	80	0,838560930629333	0,351193182435658	-0,394567744481115
591	1014	30	29,94385027	0,613808297	0	punta	1	1	1,644	4	3,577	1	1	studied	902,9090909	932,8529412	1	studied	80	0,838560930629333	0,351193182435658	-0,394567744481115
592	1014	30	29,94385027	0,613808297	0	sedia	1	1	1,326	4	0,643	1	0	critical	902,9090909	932,8529412	0	new	80	0,838560930629333	0,351193182435658	-0,394567744481115
593	1014	30	29,94385027	0,613808297	0	tela	1	1	1,327	4	0,81	1	1	studied	902,9090909	932,8529412	1	studied	80	0,838560930629333	0,351193182435658	-0,394567744481115
594	1014	30	29,94385027	0,613808297	0	tiepido	1	1	4,743	4	0,544	1	1	studied	902,9090909	932,8529412	1	studied	80	0,838560930629333	0,351193182435658	-0,394567744481115
595	1014	30	29,94385027	0,613808297	0	scarpe	1	0	3,544	1	2,344	1	0	unrelated	902,9090909	932,8529412	1	new	80	0,838560930629333	0,351193182435658	-0,394567744481115
596	1014	30	29,94385027	0,613808297	0	pipa	1	1	1,277	4	0,576	1	1	studied	902,9090909	932,8529412	1	studied	80	0,838560930629333	0,351193182435658	-0,394567744481115
597	1014	30	29,94385027	0,613808297	0	mondiali	1	0	1,394	4	0,444	1	0	weakly	902,9090909	932,8529412	1	new	80	0,838560930629333	0,351193182435658	-0,394567744481115
598	1014	30	29,94385027	0,613808297	0	pistola	1	1	3,777	3	2,628	1	0	weakly	902,9090909	932,8529412	0	new	80	0,838560930629333	0,351193182435658	-0,394567744481115
599	1014	30	29,94385027	0,613808297	0	ballo	1	1	1,211	4	0,51	1	1	studied	902,9090909	932,8529412	1	studied	80	0,838560930629333	0,351193182435658	-0,394567744481115
600	1014	30	29,94385027	0,613808297	0	carcere	1	1	3,46	3	0,843	1	0	weakly	902,9090909	932,8529412	0	new	80	0,838560930629333	0,351193182435658	-0,394567744481115
601	1014	30	29,94385027	0,613808297	0	sciare	1	0	3,544	2	0,594	1	0	weakly	902,9090909	932,8529412	1	new	80	0,838560930629333	0,351193182435658	-0,394567744481115
602	1014	30	29,94385027	0,613808297	0	grafia	1	0	1,595	4	0,477	1	0	weakly	902,9090909	932,8529412	1	new	80	0,838560930629333	0,351193182435658	-0,394567744481115
603	1014	30	29,94385027	0,613808297	0	pianta	1	0	1,894	3	1,444	1	0	unrelated	902,9090909	932,8529412	1	new	80	0,838560930629333	0,351193182435658	-0,394567744481115
604	1014	30	29,94385027	0,613808297	0	cammello	1	1	1,56	4	1,093	1	1	studied	902,9090909	932,8529412	1	studied	80	0,838560930629333	0,351193182435658	-0,394567744481115
605	1014	30	29,94385027	0,613808297	0	plastica	1	0	1,376	4	0,443	1	0	unrelated	902,9090909	932,8529412	1	new	80	0,838560930629333	0,351193182435658	-0,394567744481115
606	1014	30	29,94385027	0,613808297	0	ragno	1	1	3,011	4	3,143	1	0	critical	902,9090909	932,8529412	0	new	80	0,838560930629333	0,351193182435658	-0,394567744481115
607	1014	30	29,94385027	0,613808297	0	coperta	1	1	2,078	4	0,494	1	1	studied	902,9090909	932,8529412	1	studied	80	0,838560930629333	0,351193182435658	-0,394567744481115
608	1014	30	29,94385027	0,613808297	0	pungere	1	0	2,56	2	0,51	1	0	weakly	902,9090909	932,8529412	1	new	80	0,838560930629333	0,351193182435658	-0,394567744481115
609	1014	30	29,94385027	0,613808297	0	italiana	1	1	1,344	4	0,677	1	1	studied	902,9090909	932,8529412	1	studied	80	0,838560930629333	0,351193182435658	-0,394567744481115
610	1014	30	29,94385027	0,613808297	0	salato	1	0	3,327	4	0,527	1	0	weakly	902,9090909	932,8529412	1	new	80	0,838560930629333	0,351193182435658	-0,394567744481115
611	1014	30	29,94385027	0,613808297	0	vento	1	0	3,144	3	1,611	1	1	studied	902,9090909	932,8529412	0	studied	80	0,838560930629333	0,351193182435658	-0,394567744481115
612	1014	30	29,94385027	0,613808297	0	amaro	1	1	1,377	4	0,443	1	0	critical	902,9090909	932,8529412	0	new	80	0,838560930629333	0,351193182435658	-0,394567744481115
613	1014	30	29,94385027	0,613808297	0	astuccio	1	0	1,444	4	0,643	1	0	weakly	902,9090909	932,8529412	1	new	80	0,838560930629333	0,351193182435658	-0,394567744481115
614	1014	30	29,94385027	0,613808297	0	morbido	1	0	3,927	4	0,594	1	0	unrelated	902,9090909	932,8529412	1	new	80	0,838560930629333	0,351193182435658	-0,394567744481115
615	1014	30	29,94385027	0,613808297	0	comoda	1	0	3,011	4	0,528	1	0	weakly	902,9090909	932,8529412	1	new	80	0,838560930629333	0,351193182435658	-0,394567744481115
616	1014	30	29,94385027	0,613808297	0	freddo	1	1	1,677	4	0,644	1	0	critical	902,9090909	932,8529412	0	new	80	0,838560930629333	0,351193182435658	-0,394567744481115
617	1014	30	29,94385027	0,613808297	0	scassinare	1	0	2,561	2	0,56	1	1	studied	902,9090909	932,8529412	0	studied	80	0,838560930629333	0,351193182435658	-0,394567744481115
618	1014	30	29,94385027	0,613808297	0	tavolo	1	1	1,577	4	0,626	1	1	studied	902,9090909	932,8529412	1	studied	80	0,838560930629333	0,351193182435658	-0,394567744481115
619	1014	30	29,94385027	0,613808297	0	scuola	1	1	1,377	4	0,694	1	1	studied	902,9090909	932,8529412	1	studied	80	0,838560930629333	0,351193182435658	-0,394567744481115
620	1014	30	29,94385027	0,613808297	0	penna	1	1	2,061	4	0,477	1	0	critical	902,9090909	932,8529412	0	new	80	0,838560930629333	0,351193182435658	-0,394567744481115
621	1014	30	29,94385027	0,613808297	0	capelli	1	0	1,277	4	0,444	1	0	unrelated	902,9090909	932,8529412	1	new	80	0,838560930629333	0,351193182435658	-0,394567744481115
622	1014	30	29,94385027	0,613808297	0	alza	1	0	1,426	1	4,494	1	1	studied	902,9090909	932,8529412	0	studied	80	0,838560930629333	0,351193182435658	-0,394567744481115
623	1014	30	29,94385027	0,613808297	0	alcolico	1	1	3,677	3	3,661	1	1	studied	902,9090909	932,8529412	1	studied	80	0,838560930629333	0,351193182435658	-0,394567744481115
624	1014	30	29,94385027	0,613808297	0	paglia	1	1	1,544	4	0,81	1	1	studied	902,9090909	932,8529412	1	studied	80	0,838560930629333	0,351193182435658	-0,394567744481115
625	1014	30	29,94385027	0,613808297	0	paura	1	0	1,577	4	0,477	1	1	studied	902,9090909	932,8529412	0	studied	80	0,838560930629333	0,351193182435658	-0,394567744481115
626	1014	30	29,94385027	0,613808297	0	nera	1	1	2,944	4	0,451	1	1	studied	902,9090909	932,8529412	1	studied	80	0,838560930629333	0,351193182435658	-0,394567744481115
627	1014	30	29,94385027	0,613808297	0	veloce	1	0	3,627	2	0,56	1	1	studied	902,9090909	932,8529412	0	studied	80	0,838560930629333	0,351193182435658	-0,394567744481115
628	1014	30	29,94385027	0,613808297	0	piatta	1	0	1,794	1	0,56	1	0	unrelated	902,9090909	932,8529412	1	new	80	0,838560930629333	0,351193182435658	-0,394567744481115
629	1014	30	29,94385027	0,613808297	0	ghiaccio	1	0	1,428	4	0,627	1	1	studied	902,9090909	932,8529412	0	studied	80	0,838560930629333	0,351193182435658	-0,394567744481115
630	1014	30	29,94385027	0,613808297	0	furfante	1	1	1,46	4	0,46	1	1	studied	902,9090909	932,8529412	1	studied	80	0,838560930629333	0,351193182435658	-0,394567744481115
631	1014	30	29,94385027	0,613808297	0	dolce	1	1	1,827	4	0,51	1	1	studied	902,9090909	932,8529412	1	studied	80	0,838560930629333	0,351193182435658	-0,394567744481115
632	1014	30	29,94385027	0,613808297	0	inchiostro	1	1	1,31	4	0,577	1	1	studied	902,9090909	932,8529412	1	studied	80	0,838560930629333	0,351193182435658	-0,394567744481115
633	1014	30	29,94385027	0,613808297	0	naso	1	0	6,46	1	0,677	1	0	weakly	902,9090909	932,8529412	1	new	80	0,838560930629333	0,351193182435658	-0,394567744481115
634	1014	30	29,94385027	0,613808297	0	ladro	1	1	1,31	4	0,443	1	0	critical	902,9090909	932,8529412	0	new	80	0,838560930629333	0,351193182435658	-0,394567744481115
635	1014	30	29,94385027	0,613808297	0	lucano	1	1	1,394	4	0,427	1	1	studied	902,9090909	932,8529412	1	studied	80	0,838560930629333	0,351193182435658	-0,394567744481115
636	1014	30	29,94385027	0,613808297	0	scomoda	1	1	1,361	4	0,427	1	1	studied	902,9090909	932,8529412	1	studied	80	0,838560930629333	0,351193182435658	-0,394567744481115
637	1014	30	29,94385027	0,613808297	0	tabacco	1	0	9,06	2	4,327	1	1	studied	902,9090909	932,8529412	0	studied	80	0,838560930629333	0,351193182435658	-0,394567744481115
638	1014	30	29,94385027	0,613808297	0	nicotina	1	1	1,444	4	0,577	1	1	studied	902,9090909	932,8529412	1	studied	80	0,838560930629333	0,351193182435658	-0,394567744481115
639	1014	30	29,94385027	0,613808297	0	insetto	1	1	1,193	4	0,376	1	1	studied	902,9090909	932,8529412	1	studied	80	0,838560930629333	0,351193182435658	-0,394567744481115
640	1014	30	29,94385027	0,613808297	0	rapinatore	1	1	1,561	4	0,577	1	1	studied	902,9090909	932,8529412	1	studied	80	0,838560930629333	0,351193182435658	-0,394567744481115
641	1020	30	16,38409091	0,627540675	0,032137643	velenoso	2	1	1,903	3	1,495	1	1	studied	725,4909091	741,875	1	studied	80	0,325212495088119	0,44192462126403	-0,304983668588291
642	1020	30	16,38409091	0,627540675	0,032137643	coperta	2	0	1,289	2	2,049	1	1	studied	725,4909091	741,875	0	studied	80	0,325212495088119	0,44192462126403	-0,304983668588291
643	1020	30	16,38409091	0,627540675	0,032137643	puzza	2	1	2,197	2	0,637	1	0	weakly	725,4909091	741,875	0	new	80	0,325212495088119	0,44192462126403	-0,304983668588291
644	1020	30	16,38409091	0,627540675	0,032137643	nero	2	1	1,156	4	0,417	1	0	weakly	725,4909091	741,875	0	new	80	0,325212495088119	0,44192462126403	-0,304983668588291
645	1020	30	16,38409091	0,627540675	0,032137643	carcere	2	0	3,35	2	0,655	1	0	weakly	725,4909091	741,875	1	new	80	0,325212495088119	0,44192462126403	-0,304983668588291
646	1020	30	16,38409091	0,627540675	0,032137643	neve	2	1	2,076	1	0,558	1	1	studied	725,4909091	741,875	1	studied	80	0,325212495088119	0,44192462126403	-0,304983668588291
647	1020	30	16,38409091	0,627540675	0,032137643	studio	2	0	1,276	3	0,972	1	0	weakly	725,4909091	741,875	1	new	80	0,325212495088119	0,44192462126403	-0,304983668588291
648	1020	30	16,38409091	0,627540675	0,032137643	paura	2	1	1,953	3	0,656	1	1	studied	725,4909091	741,875	1	studied	80	0,325212495088119	0,44192462126403	-0,304983668588291
649	1020	30	16,38409091	0,627540675	0,032137643	ghiaccio	2	1	1,048	3	0,897	1	1	studied	725,4909091	741,875	1	studied	80	0,325212495088119	0,44192462126403	-0,304983668588291
650	1020	30	16,38409091	0,627540675	0,032137643	medicina	2	0	1,718	1	0,517	1	0	weakly	725,4909091	741,875	1	new	80	0,325212495088119	0,44192462126403	-0,304983668588291
651	1020	30	16,38409091	0,627540675	0,032137643	fumo	2	1	1,182	4	0,801	1	0	critical	725,4909091	741,875	0	new	80	0,325212495088119	0,44192462126403	-0,304983668588291
652	1020	30	16,38409091	0,627540675	0,032137643	inchiostro	2	1	1,19	3	0,479	1	1	studied	725,4909091	741,875	1	studied	80	0,325212495088119	0,44192462126403	-0,304983668588291
653	1020	30	16,38409091	0,627540675	0,032137643	italia	2	1	0,792	4	0,614	1	1	studied	725,4909091	741,875	1	studied	80	0,325212495088119	0,44192462126403	-0,304983668588291
654	1020	30	16,38409091	0,627540675	0,032137643	punta	2	1	1,922	3	2,129	1	1	studied	725,4909091	741,875	1	studied	80	0,325212495088119	0,44192462126403	-0,304983668588291
655	1020	30	16,38409091	0,627540675	0,032137643	bella	2	0	1,211	3	1,386	1	0	unrelated	725,4909091	741,875	1	new	80	0,325212495088119	0,44192462126403	-0,304983668588291
656	1020	30	16,38409091	0,627540675	0,032137643	assassino	2	1	1,175	4	2,148	1	1	studied	725,4909091	741,875	1	studied	80	0,325212495088119	0,44192462126403	-0,304983668588291
657	1020	30	16,38409091	0,627540675	0,032137643	piano	2	0	2,409	3	2,138	1	0	weakly	725,4909091	741,875	1	new	80	0,325212495088119	0,44192462126403	-0,304983668588291
658	1020	30	16,38409091	0,627540675	0,032137643	iniezione	2	1	1,683	4	0,703	1	0	weakly	725,4909091	741,875	0	new	80	0,325212495088119	0,44192462126403	-0,304983668588291
659	1020	30	16,38409091	0,627540675	0,032137643	valzer	2	1	1,208	4	1,63	1	1	studied	725,4909091	741,875	1	studied	80	0,325212495088119	0,44192462126403	-0,304983668588291
660	1020	30	16,38409091	0,627540675	0,032137643	bandiera	2	1	1,127	4	0,402	1	0	critical	725,4909091	741,875	0	new	80	0,325212495088119	0,44192462126403	-0,304983668588291
661	1020	30	16,38409091	0,627540675	0,032137643	scassinare	2	1	1,993	1	0,983	1	1	studied	725,4909091	741,875	1	studied	80	0,325212495088119	0,44192462126403	-0,304983668588291
662	1020	30	16,38409091	0,627540675	0,032137643	piatta	2	1	1,437	3	0,947	1	0	unrelated	725,4909091	741,875	0	new	80	0,325212495088119	0,44192462126403	-0,304983668588291
663	1020	30	16,38409091	0,627540675	0,032137643	inquinamento	2	1	1,76	3	0,844	1	1	studied	725,4909091	741,875	1	studied	80	0,325212495088119	0,44192462126403	-0,304983668588291
664	1020	30	16,38409091	0,627540675	0,032137643	nera	2	1	1,199	4	0,697	1	1	studied	725,4909091	741,875	1	studied	80	0,325212495088119	0,44192462126403	-0,304983668588291
665	1020	30	16,38409091	0,627540675	0,032137643	furfante	2	0	1,843	3	1,465	1	1	studied	725,4909091	741,875	0	studied	80	0,325212495088119	0,44192462126403	-0,304983668588291
666	1020	30	16,38409091	0,627540675	0,032137643	amaro	2	1	1,294	4	0,485	1	0	critical	725,4909091	741,875	0	new	80	0,325212495088119	0,44192462126403	-0,304983668588291
667	1020	30	16,38409091	0,627540675	0,032137643	penna	2	1	0,897	4	0,521	1	0	critical	725,4909091	741,875	0	new	80	0,325212495088119	0,44192462126403	-0,304983668588291
668	1020	30	16,38409091	0,627540675	0,032137643	dolce	2	0	1,729	4	1,14	1	1	studied	725,4909091	741,875	0	studied	80	0,325212495088119	0,44192462126403	-0,304983668588291
669	1020	30	16,38409091	0,627540675	0,032137643	salato	2	0	1,424	4	1,014	1	0	weakly	725,4909091	741,875	1	new	80	0,325212495088119	0,44192462126403	-0,304983668588291
670	1020	30	16,38409091	0,627540675	0,032137643	morbido	2	1	1,222	4	0,537	1	0	unrelated	725,4909091	741,875	0	new	80	0,325212495088119	0,44192462126403	-0,304983668588291
671	1020	30	16,38409091	0,627540675	0,032137643	astuccio	2	1	2,229	3	0,449	1	0	weakly	725,4909091	741,875	0	new	80	0,325212495088119	0,44192462126403	-0,304983668588291
672	1020	30	16,38409091	0,627540675	0,032137643	cucire	2	1	1,451	3	0,425	1	1	studied	725,4909091	741,875	1	studied	80	0,325212495088119	0,44192462126403	-0,304983668588291
673	1020	30	16,38409091	0,627540675	0,032137643	cammello	2	1	1,189	4	0,429	1	1	studied	725,4909091	741,875	1	studied	80	0,325212495088119	0,44192462126403	-0,304983668588291
674	1020	30	16,38409091	0,627540675	0,032137643	gambe	2	1	1,376	3	0,496	1	1	studied	725,4909091	741,875	1	studied	80	0,325212495088119	0,44192462126403	-0,304983668588291
675	1020	30	16,38409091	0,627540675	0,032137643	vento	2	1	2,085	1	1,679	1	1	studied	725,4909091	741,875	1	studied	80	0,325212495088119	0,44192462126403	-0,304983668588291
676	1020	30	16,38409091	0,627540675	0,032137643	capelli	2	0	1,21	4	1,233	1	0	unrelated	725,4909091	741,875	1	new	80	0,325212495088119	0,44192462126403	-0,304983668588291
677	1020	30	16,38409091	0,627540675	0,032137643	anziano	2	1	1,31	3	0,45	1	1	studied	725,4909091	741,875	1	studied	80	0,325212495088119	0,44192462126403	-0,304983668588291
678	1020	30	16,38409091	0,627540675	0,032137643	filo	2	1	1,135	4	0,578	1	1	studied	725,4909091	741,875	1	studied	80	0,325212495088119	0,44192462126403	-0,304983668588291
679	1020	30	16,38409091	0,627540675	0,032137643	paglia	2	1	1,046	3	1,265	1	1	studied	725,4909091	741,875	1	studied	80	0,325212495088119	0,44192462126403	-0,304983668588291
680	1020	30	16,38409091	0,627540675	0,032137643	nicotina	2	1	1,02	4	0,451	1	1	studied	725,4909091	741,875	1	studied	80	0,325212495088119	0,44192462126403	-0,304983668588291
681	1020	30	16,38409091	0,627540675	0,032137643	suono	2	0	1,078	4	0,532	1	0	unrelated	725,4909091	741,875	1	new	80	0,325212495088119	0,44192462126403	-0,304983668588291
682	1020	30	16,38409091	0,627540675	0,032137643	ago	2	1	1,386	4	0,504	1	0	critical	725,4909091	741,875	0	new	80	0,325212495088119	0,44192462126403	-0,304983668588291
683	1020	30	16,38409091	0,627540675	0,032137643	pianta	2	0	1,292	4	0,885	1	0	unrelated	725,4909091	741,875	1	new	80	0,325212495088119	0,44192462126403	-0,304983668588291
684	1020	30	16,38409091	0,627540675	0,032137643	pistola	2	0	1,542	3	0,483	1	0	weakly	725,4909091	741,875	1	new	80	0,325212495088119	0,44192462126403	-0,304983668588291
685	1020	30	16,38409091	0,627540675	0,032137643	naso	2	0	1,653	2	1,203	1	0	weakly	725,4909091	741,875	1	new	80	0,325212495088119	0,44192462126403	-0,304983668588291
686	1020	30	16,38409091	0,627540675	0,032137643	ragno	2	0	1,906	1	0,804	1	0	critical	725,4909091	741,875	1	new	80	0,325212495088119	0,44192462126403	-0,304983668588291
687	1020	30	16,38409091	0,627540675	0,032137643	scarpe	2	0	1,459	3	0,926	1	0	unrelated	725,4909091	741,875	1	new	80	0,325212495088119	0,44192462126403	-0,304983668588291
688	1020	30	16,38409091	0,627540675	0,032137643	scuola	2	0	1,786	3	0,565	1	1	studied	725,4909091	741,875	0	studied	80	0,325212495088119	0,44192462126403	-0,304983668588291
689	1020	30	16,38409091	0,627540675	0,032137643	mondiali	2	0	1,778	4	0,575	1	0	weakly	725,4909091	741,875	1	new	80	0,325212495088119	0,44192462126403	-0,304983668588291
690	1020	30	16,38409091	0,627540675	0,032137643	sciare	2	1	2,061	2	0,655	1	0	weakly	725,4909091	741,875	0	new	80	0,325212495088119	0,44192462126403	-0,304983668588291
691	1020	30	16,38409091	0,627540675	0,032137643	lento	2	0	1,448	3	0,659	1	0	critical	725,4909091	741,875	1	new	80	0,325212495088119	0,44192462126403	-0,304983668588291
692	1020	30	16,38409091	0,627540675	0,032137643	pungere	2	1	1,463	3	0,559	1	0	weakly	725,4909091	741,875	0	new	80	0,325212495088119	0,44192462126403	-0,304983668588291
693	1020	30	16,38409091	0,627540675	0,032137643	alza	2	0	2,306	4	0,655	1	1	studied	725,4909091	741,875	0	studied	80	0,325212495088119	0,44192462126403	-0,304983668588291
694	1020	30	16,38409091	0,627540675	0,032137643	sedia	2	1	1,886	1	2,567	1	0	critical	725,4909091	741,875	0	new	80	0,325212495088119	0,44192462126403	-0,304983668588291
695	1020	30	16,38409091	0,627540675	0,032137643	sole	2	0	1,246	3	1,242	1	0	unrelated	725,4909091	741,875	1	new	80	0,325212495088119	0,44192462126403	-0,304983668588291
696	1020	30	16,38409091	0,627540675	0,032137643	veloce	2	1	1,143	1	0,497	1	1	studied	725,4909091	741,875	1	studied	80	0,325212495088119	0,44192462126403	-0,304983668588291
697	1020	30	16,38409091	0,627540675	0,032137643	ladro	2	1	1,117	4	0,407	1	0	critical	725,4909091	741,875	0	new	80	0,325212495088119	0,44192462126403	-0,304983668588291
698	1020	30	16,38409091	0,627540675	0,032137643	accendere	2	0	1,509	2	1,237	1	0	weakly	725,4909091	741,875	1	new	80	0,325212495088119	0,44192462126403	-0,304983668588291
699	1020	30	16,38409091	0,627540675	0,032137643	tela	2	1	1,667	1	0,467	1	1	studied	725,4909091	741,875	1	studied	80	0,325212495088119	0,44192462126403	-0,304983668588291
700	1020	30	16,38409091	0,627540675	0,032137643	tabacco	2	1	1,131	4	0,448	1	1	studied	725,4909091	741,875	1	studied	80	0,325212495088119	0,44192462126403	-0,304983668588291
701	1020	30	16,38409091	0,627540675	0,032137643	freddo	2	1	2,447	1	0,454	1	0	critical	725,4909091	741,875	0	new	80	0,325212495088119	0,44192462126403	-0,304983668588291
702	1020	30	16,38409091	0,627540675	0,032137643	plastica	2	0	1,299	4	0,758	1	0	unrelated	725,4909091	741,875	1	new	80	0,325212495088119	0,44192462126403	-0,304983668588291
703	1020	30	16,38409091	0,627540675	0,032137643	italiana	2	1	1,768	4	0,754	1	1	studied	725,4909091	741,875	1	studied	80	0,325212495088119	0,44192462126403	-0,304983668588291
704	1020	30	16,38409091	0,627540675	0,032137643	scomoda	2	0	3,273	2	1,273	1	1	studied	725,4909091	741,875	0	studied	80	0,325212495088119	0,44192462126403	-0,304983668588291
705	1020	30	16,38409091	0,627540675	0,032137643	fobia	2	1	1,851	3	0,574	1	0	weakly	725,4909091	741,875	0	new	80	0,325212495088119	0,44192462126403	-0,304983668588291
706	1020	30	16,38409091	0,627540675	0,032137643	tavolo	2	1	1,154	2	0,574	1	1	studied	725,4909091	741,875	1	studied	80	0,325212495088119	0,44192462126403	-0,304983668588291
707	1020	30	16,38409091	0,627540675	0,032137643	farina	2	0	1,239	4	0,515	1	0	unrelated	725,4909091	741,875	1	new	80	0,325212495088119	0,44192462126403	-0,304983668588291
708	1020	30	16,38409091	0,627540675	0,032137643	tiepido	2	1	1,692	4	0,603	1	1	studied	725,4909091	741,875	1	studied	80	0,325212495088119	0,44192462126403	-0,304983668588291
709	1020	30	16,38409091	0,627540675	0,032137643	formica	2	1	1,267	4	0,461	1	0	weakly	725,4909091	741,875	0	new	80	0,325212495088119	0,44192462126403	-0,304983668588291
710	1020	30	16,38409091	0,627540675	0,032137643	rapinatore	2	1	1,15	4	0,463	1	1	studied	725,4909091	741,875	1	studied	80	0,325212495088119	0,44192462126403	-0,304983668588291
711	1020	30	16,38409091	0,627540675	0,032137643	ballo	2	1	1,978	2	1,179	1	1	studied	725,4909091	741,875	1	studied	80	0,325212495088119	0,44192462126403	-0,304983668588291
712	1020	30	16,38409091	0,627540675	0,032137643	lucano	2	1	1,182	4	0,508	1	1	studied	725,4909091	741,875	1	studied	80	0,325212495088119	0,44192462126403	-0,304983668588291
713	1020	30	16,38409091	0,627540675	0,032137643	comoda	2	1	1,6	4	0,424	1	0	weakly	725,4909091	741,875	0	new	80	0,325212495088119	0,44192462126403	-0,304983668588291
714	1020	30	16,38409091	0,627540675	0,032137643	grafia	2	0	1,11	4	0,858	1	0	weakly	725,4909091	741,875	1	new	80	0,325212495088119	0,44192462126403	-0,304983668588291
715	1020	30	16,38409091	0,627540675	0,032137643	pipa	2	1	2,119	2	0,925	1	1	studied	725,4909091	741,875	1	studied	80	0,325212495088119	0,44192462126403	-0,304983668588291
716	1020	30	16,38409091	0,627540675	0,032137643	bocca	2	0	1,85	3	0,851	1	1	studied	725,4909091	741,875	0	studied	80	0,325212495088119	0,44192462126403	-0,304983668588291
717	1020	30	16,38409091	0,627540675	0,032137643	foglio	2	0	1,307	3	1,518	1	1	studied	725,4909091	741,875	0	studied	80	0,325212495088119	0,44192462126403	-0,304983668588291
718	1020	30	16,38409091	0,627540675	0,032137643	innalzare	2	0	1,546	4	1,74	1	0	weakly	725,4909091	741,875	1	new	80	0,325212495088119	0,44192462126403	-0,304983668588291
719	1020	30	16,38409091	0,627540675	0,032137643	insetto	2	1	1,209	4	0,672	1	1	studied	725,4909091	741,875	1	studied	80	0,325212495088119	0,44192462126403	-0,304983668588291
720	1020	30	16,38409091	0,627540675	0,032137643	alcolico	2	1	1,19	3	0,51	1	1	studied	725,4909091	741,875	1	studied	80	0,325212495088119	0,44192462126403	-0,304983668588291
721	1021	31	4,403508772	0,692468526	0,033874976	inquinamento	1	1	0,792	4	0,479	1	1	studied	695,2631579	699,6666667	1	studied	80	-0,128351092150594	0,870910579942427	-0,300140831441736
722	1021	31	4,403508772	0,692468526	0,033874976	rapinatore	1	1	0,958	3	0,396	1	1	studied	695,2631579	699,6666667	1	studied	80	-0,128351092150594	0,870910579942427	-0,300140831441736
723	1021	31	4,403508772	0,692468526	0,033874976	nero	1	1	1,108	4	0,48	1	0	weakly	695,2631579	699,6666667	0	new	80	-0,128351092150594	0,870910579942427	-0,300140831441736
724	1021	31	4,403508772	0,692468526	0,033874976	inchiostro	1	1	0,888	4	0,379	1	1	studied	695,2631579	699,6666667	1	studied	80	-0,128351092150594	0,870910579942427	-0,300140831441736
725	1021	31	4,403508772	0,692468526	0,033874976	velenoso	1	1	0,808	4	0,412	1	1	studied	695,2631579	699,6666667	1	studied	80	-0,128351092150594	0,870910579942427	-0,300140831441736
726	1021	31	4,403508772	0,692468526	0,033874976	sole	1	0	0,891	3	0,379	1	0	unrelated	695,2631579	699,6666667	1	new	80	-0,128351092150594	0,870910579942427	-0,300140831441736
727	1021	31	4,403508772	0,692468526	0,033874976	naso	1	0	1,325	2	0,329	1	0	weakly	695,2631579	699,6666667	1	new	80	-0,128351092150594	0,870910579942427	-0,300140831441736
728	1021	31	4,403508772	0,692468526	0,033874976	dolce	1	1	1,477	4	0,479	1	1	studied	695,2631579	699,6666667	1	studied	80	-0,128351092150594	0,870910579942427	-0,300140831441736
729	1021	31	4,403508772	0,692468526	0,033874976	medicina	1	0	1,558	3	0,596	1	0	weakly	695,2631579	699,6666667	1	new	80	-0,128351092150594	0,870910579942427	-0,300140831441736
730	1021	31	4,403508772	0,692468526	0,033874976	carcere	1	1	1,408	3	0,764	1	0	weakly	695,2631579	699,6666667	0	new	80	-0,128351092150594	0,870910579942427	-0,300140831441736
731	1021	31	4,403508772	0,692468526	0,033874976	lucano	1	0	2,759	1	1,062	1	1	studied	695,2631579	699,6666667	0	studied	80	-0,128351092150594	0,870910579942427	-0,300140831441736
732	1021	31	4,403508772	0,692468526	0,033874976	plastica	1	0	1,442	2	1,68	1	0	unrelated	695,2631579	699,6666667	1	new	80	-0,128351092150594	0,870910579942427	-0,300140831441736
733	1021	31	4,403508772	0,692468526	0,033874976	pipa	1	1	0,875	4	0,462	1	1	studied	695,2631579	699,6666667	1	studied	80	-0,128351092150594	0,870910579942427	-0,300140831441736
734	1021	31	4,403508772	0,692468526	0,033874976	puzza	1	1	2,009	1	0,328	1	0	weakly	695,2631579	699,6666667	0	new	80	-0,128351092150594	0,870910579942427	-0,300140831441736
735	1021	31	4,403508772	0,692468526	0,033874976	vento	1	1	0,825	3	0,444	1	1	studied	695,2631579	699,6666667	1	studied	80	-0,128351092150594	0,870910579942427	-0,300140831441736
736	1021	31	4,403508772	0,692468526	0,033874976	assassino	1	1	0,725	4	0,412	1	1	studied	695,2631579	699,6666667	1	studied	80	-0,128351092150594	0,870910579942427	-0,300140831441736
737	1021	31	4,403508772	0,692468526	0,033874976	pungere	1	1	0,907	4	0,396	1	0	weakly	695,2631579	699,6666667	0	new	80	-0,128351092150594	0,870910579942427	-0,300140831441736
738	1021	31	4,403508772	0,692468526	0,033874976	furfante	1	1	0,926	4	0,395	1	1	studied	695,2631579	699,6666667	1	studied	80	-0,128351092150594	0,870910579942427	-0,300140831441736
739	1021	31	4,403508772	0,692468526	0,033874976	studio	1	0	1,709	4	1,413	1	0	weakly	695,2631579	699,6666667	1	new	80	-0,128351092150594	0,870910579942427	-0,300140831441736
740	1021	31	4,403508772	0,692468526	0,033874976	lento	1	0	2,824	1	0,579	1	0	critical	695,2631579	699,6666667	1	new	80	-0,128351092150594	0,870910579942427	-0,300140831441736
741	1021	31	4,403508772	0,692468526	0,033874976	salato	1	0	1,775	3	0,479	1	0	weakly	695,2631579	699,6666667	1	new	80	-0,128351092150594	0,870910579942427	-0,300140831441736
742	1021	31	4,403508772	0,692468526	0,033874976	punta	1	1	0,897	4	0,479	1	1	studied	695,2631579	699,6666667	1	studied	80	-0,128351092150594	0,870910579942427	-0,300140831441736
743	1021	31	4,403508772	0,692468526	0,033874976	scomoda	1	1	2,658	2	1,146	1	1	studied	695,2631579	699,6666667	1	studied	80	-0,128351092150594	0,870910579942427	-0,300140831441736
744	1021	31	4,403508772	0,692468526	0,033874976	neve	1	1	1,376	2	1,229	1	1	studied	695,2631579	699,6666667	1	studied	80	-0,128351092150594	0,870910579942427	-0,300140831441736
745	1021	31	4,403508772	0,692468526	0,033874976	piano	1	1	2,459	1	0,312	1	0	weakly	695,2631579	699,6666667	0	new	80	-0,128351092150594	0,870910579942427	-0,300140831441736
746	1021	31	4,403508772	0,692468526	0,033874976	piatta	1	1	1,158	4	1,279	1	0	unrelated	695,2631579	699,6666667	0	new	80	-0,128351092150594	0,870910579942427	-0,300140831441736
747	1021	31	4,403508772	0,692468526	0,033874976	scuola	1	0	1,325	2	0,896	1	1	studied	695,2631579	699,6666667	0	studied	80	-0,128351092150594	0,870910579942427	-0,300140831441736
748	1021	31	4,403508772	0,692468526	0,033874976	iniezione	1	1	1,076	4	0,429	1	0	weakly	695,2631579	699,6666667	0	new	80	-0,128351092150594	0,870910579942427	-0,300140831441736
749	1021	31	4,403508772	0,692468526	0,033874976	paura	1	1	2,142	3	0,996	1	1	studied	695,2631579	699,6666667	1	studied	80	-0,128351092150594	0,870910579942427	-0,300140831441736
750	1021	31	4,403508772	0,692468526	0,033874976	gambe	1	1	0,808	4	0,396	1	1	studied	695,2631579	699,6666667	1	studied	80	-0,128351092150594	0,870910579942427	-0,300140831441736
751	1021	31	4,403508772	0,692468526	0,033874976	ago	1	1	0,825	4	0,379	1	0	critical	695,2631579	699,6666667	0	new	80	-0,128351092150594	0,870910579942427	-0,300140831441736
752	1021	31	4,403508772	0,692468526	0,033874976	tabacco	1	1	0,691	4	0,395	1	1	studied	695,2631579	699,6666667	1	studied	80	-0,128351092150594	0,870910579942427	-0,300140831441736
753	1021	31	4,403508772	0,692468526	0,033874976	ragno	1	0	1,526	1	0,529	1	0	critical	695,2631579	699,6666667	1	new	80	-0,128351092150594	0,870910579942427	-0,300140831441736
754	1021	31	4,403508772	0,692468526	0,033874976	bella	1	0	1,425	3	0,462	1	0	unrelated	695,2631579	699,6666667	1	new	80	-0,128351092150594	0,870910579942427	-0,300140831441736
755	1021	31	4,403508772	0,692468526	0,033874976	alcolico	1	1	1,175	2	1,246	1	1	studied	695,2631579	699,6666667	1	studied	80	-0,128351092150594	0,870910579942427	-0,300140831441736
756	1021	31	4,403508772	0,692468526	0,033874976	tela	1	1	1,01	3	0,429	1	1	studied	695,2631579	699,6666667	1	studied	80	-0,128351092150594	0,870910579942427	-0,300140831441736
757	1021	31	4,403508772	0,692468526	0,033874976	italia	1	1	0,742	4	0,479	1	1	studied	695,2631579	699,6666667	1	studied	80	-0,128351092150594	0,870910579942427	-0,300140831441736
758	1021	31	4,403508772	0,692468526	0,033874976	scarpe	1	1	1,125	3	0,362	1	0	unrelated	695,2631579	699,6666667	0	new	80	-0,128351092150594	0,870910579942427	-0,300140831441736
759	1021	31	4,403508772	0,692468526	0,033874976	bocca	1	1	1,059	4	0,429	1	1	studied	695,2631579	699,6666667	1	studied	80	-0,128351092150594	0,870910579942427	-0,300140831441736
760	1021	31	4,403508772	0,692468526	0,033874976	comoda	1	0	2,741	3	0,779	1	0	weakly	695,2631579	699,6666667	1	new	80	-0,128351092150594	0,870910579942427	-0,300140831441736
761	1021	31	4,403508772	0,692468526	0,033874976	nera	1	1	0,758	4	0,53	1	1	studied	695,2631579	699,6666667	1	studied	80	-0,128351092150594	0,870910579942427	-0,300140831441736
762	1021	31	4,403508772	0,692468526	0,033874976	fobia	1	0	2,526	2	0,563	1	0	weakly	695,2631579	699,6666667	1	new	80	-0,128351092150594	0,870910579942427	-0,300140831441736
763	1021	31	4,403508772	0,692468526	0,033874976	grafia	1	1	0,975	4	0,379	1	0	weakly	695,2631579	699,6666667	0	new	80	-0,128351092150594	0,870910579942427	-0,300140831441736
764	1021	31	4,403508772	0,692468526	0,033874976	penna	1	0	1,358	1	0,712	1	0	critical	695,2631579	699,6666667	1	new	80	-0,128351092150594	0,870910579942427	-0,300140831441736
765	1021	31	4,403508772	0,692468526	0,033874976	alza	1	1	2,658	1	0,379	1	1	studied	695,2631579	699,6666667	1	studied	80	-0,128351092150594	0,870910579942427	-0,300140831441736
766	1021	31	4,403508772	0,692468526	0,033874976	filo	1	1	0,809	4	0,529	1	1	studied	695,2631579	699,6666667	1	studied	80	-0,128351092150594	0,870910579942427	-0,300140831441736
767	1021	31	4,403508772	0,692468526	0,033874976	bandiera	1	0	1,975	4	0,479	1	0	critical	695,2631579	699,6666667	1	new	80	-0,128351092150594	0,870910579942427	-0,300140831441736
768	1021	31	4,403508772	0,692468526	0,033874976	suono	1	0	1,508	3	0,429	1	0	unrelated	695,2631579	699,6666667	1	new	80	-0,128351092150594	0,870910579942427	-0,300140831441736
769	1021	31	4,403508772	0,692468526	0,033874976	formica	1	0	1,307	2	0,346	1	0	weakly	695,2631579	699,6666667	1	new	80	-0,128351092150594	0,870910579942427	-0,300140831441736
770	1021	31	4,403508772	0,692468526	0,033874976	farina	1	0	1,159	3	1,196	1	0	unrelated	695,2631579	699,6666667	1	new	80	-0,128351092150594	0,870910579942427	-0,300140831441736
771	1021	31	4,403508772	0,692468526	0,033874976	freddo	1	0	1,541	1	1,279	1	0	critical	695,2631579	699,6666667	1	new	80	-0,128351092150594	0,870910579942427	-0,300140831441736
772	1021	31	4,403508772	0,692468526	0,033874976	tiepido	1	0	2,224	1	0,829	1	1	studied	695,2631579	699,6666667	0	studied	80	-0,128351092150594	0,870910579942427	-0,300140831441736
773	1021	31	4,403508772	0,692468526	0,033874976	ballo	1	0	1,342	2	1,213	1	1	studied	695,2631579	699,6666667	0	studied	80	-0,128351092150594	0,870910579942427	-0,300140831441736
774	1021	31	4,403508772	0,692468526	0,033874976	sciare	1	0	2,375	3	1,095	1	0	weakly	695,2631579	699,6666667	1	new	80	-0,128351092150594	0,870910579942427	-0,300140831441736
775	1021	31	4,403508772	0,692468526	0,033874976	scassinare	1	1	1,876	4	0,829	1	1	studied	695,2631579	699,6666667	1	studied	80	-0,128351092150594	0,870910579942427	-0,300140831441736
776	1021	31	4,403508772	0,692468526	0,033874976	morbido	1	0	1,491	2	0,662	1	0	unrelated	695,2631579	699,6666667	1	new	80	-0,128351092150594	0,870910579942427	-0,300140831441736
777	1021	31	4,403508772	0,692468526	0,033874976	italiana	1	1	1,059	4	0,362	1	1	studied	695,2631579	699,6666667	1	studied	80	-0,128351092150594	0,870910579942427	-0,300140831441736
778	1021	31	4,403508772	0,692468526	0,033874976	valzer	1	1	0,825	3	0,495	1	1	studied	695,2631579	699,6666667	1	studied	80	-0,128351092150594	0,870910579942427	-0,300140831441736
779	1021	31	4,403508772	0,692468526	0,033874976	pistola	1	1	1,592	2	0,446	1	0	weakly	695,2631579	699,6666667	0	new	80	-0,128351092150594	0,870910579942427	-0,300140831441736
780	1021	31	4,403508772	0,692468526	0,033874976	mondiali	1	0	1,16	3	0,379	1	0	weakly	695,2631579	699,6666667	1	new	80	-0,128351092150594	0,870910579942427	-0,300140831441736
781	1021	31	4,403508772	0,692468526	0,033874976	veloce	1	1	2,108	2	0,562	1	1	studied	695,2631579	699,6666667	1	studied	80	-0,128351092150594	0,870910579942427	-0,300140831441736
782	1021	31	4,403508772	0,692468526	0,033874976	amaro	1	0	2,108	3	1,112	1	0	critical	695,2631579	699,6666667	1	new	80	-0,128351092150594	0,870910579942427	-0,300140831441736
783	1021	31	4,403508772	0,692468526	0,033874976	ghiaccio	1	1	1,458	3	0,413	1	1	studied	695,2631579	699,6666667	1	studied	80	-0,128351092150594	0,870910579942427	-0,300140831441736
784	1021	31	4,403508772	0,692468526	0,033874976	paglia	1	1	0,891	4	0,412	1	1	studied	695,2631579	699,6666667	1	studied	80	-0,128351092150594	0,870910579942427	-0,300140831441736
785	1021	31	4,403508772	0,692468526	0,033874976	anziano	1	1	1,342	2	0,563	1	1	studied	695,2631579	699,6666667	1	studied	80	-0,128351092150594	0,870910579942427	-0,300140831441736
786	1021	31	4,403508772	0,692468526	0,033874976	tavolo	1	1	0,976	3	0,395	1	1	studied	695,2631579	699,6666667	1	studied	80	-0,128351092150594	0,870910579942427	-0,300140831441736
787	1021	31	4,403508772	0,692468526	0,033874976	sedia	1	1	1,292	3	0,612	1	0	critical	695,2631579	699,6666667	0	new	80	-0,128351092150594	0,870910579942427	-0,300140831441736
788	1021	31	4,403508772	0,692468526	0,033874976	insetto	1	1	1,292	3	0,442	1	1	studied	695,2631579	699,6666667	1	studied	80	-0,128351092150594	0,870910579942427	-0,300140831441736
789	1021	31	4,403508772	0,692468526	0,033874976	fumo	1	1	0,859	3	0,477	1	0	critical	695,2631579	699,6666667	0	new	80	-0,128351092150594	0,870910579942427	-0,300140831441736
790	1021	31	4,403508772	0,692468526	0,033874976	cammello	1	1	0,774	4	0,445	1	1	studied	695,2631579	699,6666667	1	studied	80	-0,128351092150594	0,870910579942427	-0,300140831441736
791	1021	31	4,403508772	0,692468526	0,033874976	astuccio	1	1	1,841	1	0,329	1	0	weakly	695,2631579	699,6666667	0	new	80	-0,128351092150594	0,870910579942427	-0,300140831441736
792	1021	31	4,403508772	0,692468526	0,033874976	accendere	1	1	2,224	2	0,596	1	0	weakly	695,2631579	699,6666667	0	new	80	-0,128351092150594	0,870910579942427	-0,300140831441736
793	1021	31	4,403508772	0,692468526	0,033874976	nicotina	1	1	0,809	4	0,396	1	1	studied	695,2631579	699,6666667	1	studied	80	-0,128351092150594	0,870910579942427	-0,300140831441736
794	1021	31	4,403508772	0,692468526	0,033874976	cucire	1	1	0,942	4	0,495	1	1	studied	695,2631579	699,6666667	1	studied	80	-0,128351092150594	0,870910579942427	-0,300140831441736
795	1021	31	4,403508772	0,692468526	0,033874976	capelli	1	0	1,475	3	0,462	1	0	unrelated	695,2631579	699,6666667	1	new	80	-0,128351092150594	0,870910579942427	-0,300140831441736
796	1021	31	4,403508772	0,692468526	0,033874976	pianta	1	1	1,879	1	0,495	1	0	unrelated	695,2631579	699,6666667	0	new	80	-0,128351092150594	0,870910579942427	-0,300140831441736
797	1021	31	4,403508772	0,692468526	0,033874976	innalzare	1	1	1,338	3	0,429	1	0	weakly	695,2631579	699,6666667	0	new	80	-0,128351092150594	0,870910579942427	-0,300140831441736
798	1021	31	4,403508772	0,692468526	0,033874976	ladro	1	1	0,959	3	0,463	1	0	critical	695,2631579	699,6666667	0	new	80	-0,128351092150594	0,870910579942427	-0,300140831441736
799	1021	31	4,403508772	0,692468526	0,033874976	coperta	1	1	0,776	3	1,126	1	1	studied	695,2631579	699,6666667	1	studied	80	-0,128351092150594	0,870910579942427	-0,300140831441736
800	1021	31	4,403508772	0,692468526	0,033874976	foglio	1	0	1,125	3	1,229	1	1	studied	695,2631579	699,6666667	0	studied	80	-0,128351092150594	0,870910579942427	-0,300140831441736
801	1023	28	8,990203193	0,507374267	-0,037981499	filo	2	0	1,589	4	0,362	1	1	studied	701,5192308	710,509434	0	studied	80	0,0452930222333037	-0,352028989441789	-0,500441640987439
802	1023	28	8,990203193	0,507374267	-0,037981499	innalzare	2	1	0,947	4	0,129	1	0	weakly	701,5192308	710,509434	0	new	80	0,0452930222333037	-0,352028989441789	-0,500441640987439
803	1023	28	8,990203193	0,507374267	-0,037981499	medicina	2	0	1,148	4	0,278	1	0	weakly	701,5192308	710,509434	1	new	80	0,0452930222333037	-0,352028989441789	-0,500441640987439
804	1023	28	8,990203193	0,507374267	-0,037981499	fumo	2	0	0,847	4	0,261	1	0	critical	701,5192308	710,509434	1	new	80	0,0452930222333037	-0,352028989441789	-0,500441640987439
805	1023	28	8,990203193	0,507374267	-0,037981499	dolce	2	1	1,035	4	0,165	1	1	studied	701,5192308	710,509434	1	studied	80	0,0452930222333037	-0,352028989441789	-0,500441640987439
806	1023	28	8,990203193	0,507374267	-0,037981499	scassinare	2	1	1,073	4	0,279	1	1	studied	701,5192308	710,509434	1	studied	80	0,0452930222333037	-0,352028989441789	-0,500441640987439
807	1023	28	8,990203193	0,507374267	-0,037981499	inchiostro	2	1	1,355	4	0,445	1	1	studied	701,5192308	710,509434	1	studied	80	0,0452930222333037	-0,352028989441789	-0,500441640987439
808	1023	28	8,990203193	0,507374267	-0,037981499	neve	2	1	0,764	4	0,264	1	1	studied	701,5192308	710,509434	1	studied	80	0,0452930222333037	-0,352028989441789	-0,500441640987439
809	1023	28	8,990203193	0,507374267	-0,037981499	ragno	2	0	0,98	4	0,345	1	0	critical	701,5192308	710,509434	1	new	80	0,0452930222333037	-0,352028989441789	-0,500441640987439
810	1023	28	8,990203193	0,507374267	-0,037981499	pungere	2	0	1,121	4	0,413	1	0	weakly	701,5192308	710,509434	1	new	80	0,0452930222333037	-0,352028989441789	-0,500441640987439
811	1023	28	8,990203193	0,507374267	-0,037981499	veloce	2	1	0,905	4	0,463	1	1	studied	701,5192308	710,509434	1	studied	80	0,0452930222333037	-0,352028989441789	-0,500441640987439
812	1023	28	8,990203193	0,507374267	-0,037981499	tavolo	2	0	1,448	4	0,28	1	1	studied	701,5192308	710,509434	0	studied	80	0,0452930222333037	-0,352028989441789	-0,500441640987439
813	1023	28	8,990203193	0,507374267	-0,037981499	comoda	2	1	0,864	4	0,164	1	0	weakly	701,5192308	710,509434	0	new	80	0,0452930222333037	-0,352028989441789	-0,500441640987439
814	1023	28	8,990203193	0,507374267	-0,037981499	valzer	2	1	0,857	4	0,296	1	1	studied	701,5192308	710,509434	1	studied	80	0,0452930222333037	-0,352028989441789	-0,500441640987439
815	1023	28	8,990203193	0,507374267	-0,037981499	scomoda	2	1	1,33	4	0,178	1	1	studied	701,5192308	710,509434	1	studied	80	0,0452930222333037	-0,352028989441789	-0,500441640987439
816	1023	28	8,990203193	0,507374267	-0,037981499	sole	2	0	0,897	4	0,262	1	0	unrelated	701,5192308	710,509434	1	new	80	0,0452930222333037	-0,352028989441789	-0,500441640987439
817	1023	28	8,990203193	0,507374267	-0,037981499	bandiera	2	0	6,489	2	2,312	1	0	critical	701,5192308	710,509434	1	new	80	0,0452930222333037	-0,352028989441789	-0,500441640987439
818	1023	28	8,990203193	0,507374267	-0,037981499	salato	2	0	1,306	4	0,345	1	0	weakly	701,5192308	710,509434	1	new	80	0,0452930222333037	-0,352028989441789	-0,500441640987439
819	1023	28	8,990203193	0,507374267	-0,037981499	furfante	2	1	0,964	4	0,281	1	1	studied	701,5192308	710,509434	1	studied	80	0,0452930222333037	-0,352028989441789	-0,500441640987439
820	1023	28	8,990203193	0,507374267	-0,037981499	morbido	2	0	0,914	4	0,27	1	0	unrelated	701,5192308	710,509434	1	new	80	0,0452930222333037	-0,352028989441789	-0,500441640987439
821	1023	28	8,990203193	0,507374267	-0,037981499	ballo	2	1	0,814	4	0,645	1	1	studied	701,5192308	710,509434	1	studied	80	0,0452930222333037	-0,352028989441789	-0,500441640987439
822	1023	28	8,990203193	0,507374267	-0,037981499	penna	2	0	2,255	4	0,448	1	0	critical	701,5192308	710,509434	1	new	80	0,0452930222333037	-0,352028989441789	-0,500441640987439
823	1023	28	8,990203193	0,507374267	-0,037981499	ladro	2	1	0,914	3	1,678	1	0	critical	701,5192308	710,509434	0	new	80	0,0452930222333037	-0,352028989441789	-0,500441640987439
824	1023	28	8,990203193	0,507374267	-0,037981499	punta	2	0	1,889	1	0,596	1	1	studied	701,5192308	710,509434	0	studied	80	0,0452930222333037	-0,352028989441789	-0,500441640987439
825	1023	28	8,990203193	0,507374267	-0,037981499	nera	2	1	1,647	4	0,511	1	1	studied	701,5192308	710,509434	1	studied	80	0,0452930222333037	-0,352028989441789	-0,500441640987439
826	1023	28	8,990203193	0,507374267	-0,037981499	paglia	2	0	1,856	2	0,563	1	1	studied	701,5192308	710,509434	0	studied	80	0,0452930222333037	-0,352028989441789	-0,500441640987439
827	1023	28	8,990203193	0,507374267	-0,037981499	pianta	2	1	1,322	4	0,328	1	0	unrelated	701,5192308	710,509434	0	new	80	0,0452930222333037	-0,352028989441789	-0,500441640987439
828	1023	28	8,990203193	0,507374267	-0,037981499	paura	2	0	1,023	4	0,362	1	1	studied	701,5192308	710,509434	0	studied	80	0,0452930222333037	-0,352028989441789	-0,500441640987439
829	1023	28	8,990203193	0,507374267	-0,037981499	sedia	2	1	1,589	4	0,645	1	0	critical	701,5192308	710,509434	0	new	80	0,0452930222333037	-0,352028989441789	-0,500441640987439
830	1023	28	8,990203193	0,507374267	-0,037981499	assassino	2	1	1,522	4	0,46	1	1	studied	701,5192308	710,509434	1	studied	80	0,0452930222333037	-0,352028989441789	-0,500441640987439
831	1023	28	8,990203193	0,507374267	-0,037981499	scarpe	2	0	1,471	1	0,279	1	0	unrelated	701,5192308	710,509434	1	new	80	0,0452930222333037	-0,352028989441789	-0,500441640987439
832	1023	28	8,990203193	0,507374267	-0,037981499	pipa	2	0	0,947	4	0,295	1	1	studied	701,5192308	710,509434	0	studied	80	0,0452930222333037	-0,352028989441789	-0,500441640987439
833	1023	28	8,990203193	0,507374267	-0,037981499	bocca	2	0	1,243	4	0,329	1	1	studied	701,5192308	710,509434	0	studied	80	0,0452930222333037	-0,352028989441789	-0,500441640987439
834	1023	28	8,990203193	0,507374267	-0,037981499	studio	2	0	1,357	4	0,712	1	0	weakly	701,5192308	710,509434	1	new	80	0,0452930222333037	-0,352028989441789	-0,500441640987439
835	1023	28	8,990203193	0,507374267	-0,037981499	pistola	2	0	1,456	4	1,26	1	0	weakly	701,5192308	710,509434	1	new	80	0,0452930222333037	-0,352028989441789	-0,500441640987439
836	1023	28	8,990203193	0,507374267	-0,037981499	lento	2	1	0,864	4	0,111	1	0	critical	701,5192308	710,509434	0	new	80	0,0452930222333037	-0,352028989441789	-0,500441640987439
837	1023	28	8,990203193	0,507374267	-0,037981499	freddo	2	0	1,08	4	0,301	1	0	critical	701,5192308	710,509434	1	new	80	0,0452930222333037	-0,352028989441789	-0,500441640987439
838	1023	28	8,990203193	0,507374267	-0,037981499	italia	2	1	0,78	4	0,179	1	1	studied	701,5192308	710,509434	1	studied	80	0,0452930222333037	-0,352028989441789	-0,500441640987439
839	1023	28	8,990203193	0,507374267	-0,037981499	ago	2	0	0,848	4	0,245	1	0	critical	701,5192308	710,509434	1	new	80	0,0452930222333037	-0,352028989441789	-0,500441640987439
840	1023	28	8,990203193	0,507374267	-0,037981499	naso	2	0	0,87	4	0,231	1	0	weakly	701,5192308	710,509434	1	new	80	0,0452930222333037	-0,352028989441789	-0,500441640987439
841	1023	28	8,990203193	0,507374267	-0,037981499	lucano	2	1	2,138	4	0,263	1	1	studied	701,5192308	710,509434	1	studied	80	0,0452930222333037	-0,352028989441789	-0,500441640987439
842	1023	28	8,990203193	0,507374267	-0,037981499	insetto	2	1	0,797	4	0,278	1	1	studied	701,5192308	710,509434	1	studied	80	0,0452930222333037	-0,352028989441789	-0,500441640987439
843	1023	28	8,990203193	0,507374267	-0,037981499	piano	2	0	1,39	4	0,579	1	0	weakly	701,5192308	710,509434	1	new	80	0,0452930222333037	-0,352028989441789	-0,500441640987439
844	1023	28	8,990203193	0,507374267	-0,037981499	coperta	2	1	1,088	4	0,343	1	1	studied	701,5192308	710,509434	1	studied	80	0,0452930222333037	-0,352028989441789	-0,500441640987439
845	1023	28	8,990203193	0,507374267	-0,037981499	grafia	2	0	1,297	4	0,311	1	0	weakly	701,5192308	710,509434	1	new	80	0,0452930222333037	-0,352028989441789	-0,500441640987439
846	1023	28	8,990203193	0,507374267	-0,037981499	puzza	2	0	0,871	4	0,299	1	0	weakly	701,5192308	710,509434	1	new	80	0,0452930222333037	-0,352028989441789	-0,500441640987439
847	1023	28	8,990203193	0,507374267	-0,037981499	bella	2	1	1,111	4	0,267	1	0	unrelated	701,5192308	710,509434	0	new	80	0,0452930222333037	-0,352028989441789	-0,500441640987439
848	1023	28	8,990203193	0,507374267	-0,037981499	scuola	2	1	0,997	4	0,179	1	1	studied	701,5192308	710,509434	1	studied	80	0,0452930222333037	-0,352028989441789	-0,500441640987439
849	1023	28	8,990203193	0,507374267	-0,037981499	ghiaccio	2	1	1,122	4	0,646	1	1	studied	701,5192308	710,509434	1	studied	80	0,0452930222333037	-0,352028989441789	-0,500441640987439
850	1023	28	8,990203193	0,507374267	-0,037981499	alza	2	0	1,114	4	0,278	1	1	studied	701,5192308	710,509434	0	studied	80	0,0452930222333037	-0,352028989441789	-0,500441640987439
851	1023	28	8,990203193	0,507374267	-0,037981499	rapinatore	2	1	0,786	4	0,264	1	1	studied	701,5192308	710,509434	1	studied	80	0,0452930222333037	-0,352028989441789	-0,500441640987439
852	1023	28	8,990203193	0,507374267	-0,037981499	iniezione	2	0	0,972	4	0,327	1	0	weakly	701,5192308	710,509434	1	new	80	0,0452930222333037	-0,352028989441789	-0,500441640987439
853	1023	28	8,990203193	0,507374267	-0,037981499	mondiali	2	0	0,897	4	0,247	1	0	weakly	701,5192308	710,509434	1	new	80	0,0452930222333037	-0,352028989441789	-0,500441640987439
854	1023	28	8,990203193	0,507374267	-0,037981499	tabacco	2	1	1,169	4	0,181	1	1	studied	701,5192308	710,509434	1	studied	80	0,0452930222333037	-0,352028989441789	-0,500441640987439
855	1023	28	8,990203193	0,507374267	-0,037981499	velenoso	2	1	0,797	4	0,265	1	1	studied	701,5192308	710,509434	1	studied	80	0,0452930222333037	-0,352028989441789	-0,500441640987439
856	1023	28	8,990203193	0,507374267	-0,037981499	suono	2	0	0,982	4	0,264	1	0	unrelated	701,5192308	710,509434	1	new	80	0,0452930222333037	-0,352028989441789	-0,500441640987439
857	1023	28	8,990203193	0,507374267	-0,037981499	amaro	2	1	1,203	4	0,847	1	0	critical	701,5192308	710,509434	0	new	80	0,0452930222333037	-0,352028989441789	-0,500441640987439
858	1023	28	8,990203193	0,507374267	-0,037981499	cammello	2	1	1,873	3	1,096	1	1	studied	701,5192308	710,509434	1	studied	80	0,0452930222333037	-0,352028989441789	-0,500441640987439
859	1023	28	8,990203193	0,507374267	-0,037981499	nicotina	2	0	0,965	4	0,264	1	1	studied	701,5192308	710,509434	0	studied	80	0,0452930222333037	-0,352028989441789	-0,500441640987439
860	1023	28	8,990203193	0,507374267	-0,037981499	fobia	2	1	1,276	4	0,213	1	0	weakly	701,5192308	710,509434	0	new	80	0,0452930222333037	-0,352028989441789	-0,500441640987439
861	1023	28	8,990203193	0,507374267	-0,037981499	carcere	2	1	0,881	4	0,228	1	0	weakly	701,5192308	710,509434	0	new	80	0,0452930222333037	-0,352028989441789	-0,500441640987439
862	1023	28	8,990203193	0,507374267	-0,037981499	accendere	2	0	0,98	4	0,281	1	0	weakly	701,5192308	710,509434	1	new	80	0,0452930222333037	-0,352028989441789	-0,500441640987439
863	1023	28	8,990203193	0,507374267	-0,037981499	alcolico	2	0	1,273	4	0,379	1	1	studied	701,5192308	710,509434	0	studied	80	0,0452930222333037	-0,352028989441789	-0,500441640987439
864	1023	28	8,990203193	0,507374267	-0,037981499	astuccio	2	1	1,111	4	0,211	1	0	weakly	701,5192308	710,509434	0	new	80	0,0452930222333037	-0,352028989441789	-0,500441640987439
865	1023	28	8,990203193	0,507374267	-0,037981499	piatta	2	0	1,38	4	0,911	1	0	unrelated	701,5192308	710,509434	1	new	80	0,0452930222333037	-0,352028989441789	-0,500441640987439
866	1023	28	8,990203193	0,507374267	-0,037981499	capelli	2	0	0,881	4	0,278	1	0	unrelated	701,5192308	710,509434	1	new	80	0,0452930222333037	-0,352028989441789	-0,500441640987439
867	1023	28	8,990203193	0,507374267	-0,037981499	cucire	2	0	1,03	4	0,329	1	1	studied	701,5192308	710,509434	0	studied	80	0,0452930222333037	-0,352028989441789	-0,500441640987439
868	1023	28	8,990203193	0,507374267	-0,037981499	tiepido	2	0	0,771	4	0,325	1	1	studied	701,5192308	710,509434	0	studied	80	0,0452930222333037	-0,352028989441789	-0,500441640987439
869	1023	28	8,990203193	0,507374267	-0,037981499	formica	2	0	1,341	4	0,296	1	0	weakly	701,5192308	710,509434	1	new	80	0,0452930222333037	-0,352028989441789	-0,500441640987439
870	1023	28	8,990203193	0,507374267	-0,037981499	foglio	2	1	1,304	4	0,415	1	1	studied	701,5192308	710,509434	1	studied	80	0,0452930222333037	-0,352028989441789	-0,500441640987439
871	1023	28	8,990203193	0,507374267	-0,037981499	vento	2	1	0,875	4	0,33	1	1	studied	701,5192308	710,509434	1	studied	80	0,0452930222333037	-0,352028989441789	-0,500441640987439
872	1023	28	8,990203193	0,507374267	-0,037981499	anziano	2	1	0,923	4	0,279	1	1	studied	701,5192308	710,509434	1	studied	80	0,0452930222333037	-0,352028989441789	-0,500441640987439
873	1023	28	8,990203193	0,507374267	-0,037981499	farina	2	0	1,117	4	0,265	1	0	unrelated	701,5192308	710,509434	1	new	80	0,0452930222333037	-0,352028989441789	-0,500441640987439
874	1023	28	8,990203193	0,507374267	-0,037981499	plastica	2	1	0,938	4	0,295	1	0	unrelated	701,5192308	710,509434	0	new	80	0,0452930222333037	-0,352028989441789	-0,500441640987439
875	1023	28	8,990203193	0,507374267	-0,037981499	nero	2	0	1,738	3	0,329	1	0	weakly	701,5192308	710,509434	1	new	80	0,0452930222333037	-0,352028989441789	-0,500441640987439
876	1023	28	8,990203193	0,507374267	-0,037981499	gambe	2	1	1,94	4	0,176	1	1	studied	701,5192308	710,509434	1	studied	80	0,0452930222333037	-0,352028989441789	-0,500441640987439
877	1023	28	8,990203193	0,507374267	-0,037981499	inquinamento	2	1	1,044	4	0,245	1	1	studied	701,5192308	710,509434	1	studied	80	0,0452930222333037	-0,352028989441789	-0,500441640987439
878	1023	28	8,990203193	0,507374267	-0,037981499	italiana	2	1	0,747	4	0,178	1	1	studied	701,5192308	710,509434	1	studied	80	0,0452930222333037	-0,352028989441789	-0,500441640987439
879	1023	28	8,990203193	0,507374267	-0,037981499	sciare	2	0	1,288	4	0,395	1	0	weakly	701,5192308	710,509434	1	new	80	0,0452930222333037	-0,352028989441789	-0,500441640987439
880	1023	28	8,990203193	0,507374267	-0,037981499	tela	2	1	1,057	4	0,312	1	1	studied	701,5192308	710,509434	1	studied	80	0,0452930222333037	-0,352028989441789	-0,500441640987439
881	1024	23	8,600395257	0,570085636	0,113999348	scuola	2	1	6,511	2	1,011	1	1	studied	783,2909091	791,8913043	1	studied	80	0,0305355852615646	0,0623124116081199	-0,076793157123715
882	1024	23	8,600395257	0,570085636	0,113999348	tavolo	2	0	1,96	2	1,279	1	1	studied	783,2909091	791,8913043	0	studied	80	0,0305355852615646	0,0623124116081199	-0,076793157123715
883	1024	23	8,600395257	0,570085636	0,113999348	innalzare	2	0	1,339	4	0,379	1	0	weakly	783,2909091	791,8913043	1	new	80	0,0305355852615646	0,0623124116081199	-0,076793157123715
884	1024	23	8,600395257	0,570085636	0,113999348	alza	2	1	1,947	4	0,559	1	1	studied	783,2909091	791,8913043	1	studied	80	0,0305355852615646	0,0623124116081199	-0,076793157123715
885	1024	23	8,600395257	0,570085636	0,113999348	tiepido	2	1	2,006	3	0,245	1	1	studied	783,2909091	791,8913043	1	studied	80	0,0305355852615646	0,0623124116081199	-0,076793157123715
886	1024	23	8,600395257	0,570085636	0,113999348	amaro	2	1	1,31	4	0,88	1	0	critical	783,2909091	791,8913043	0	new	80	0,0305355852615646	0,0623124116081199	-0,076793157123715
887	1024	23	8,600395257	0,570085636	0,113999348	grafia	2	0	1,809	4	0,544	1	0	weakly	783,2909091	791,8913043	1	new	80	0,0305355852615646	0,0623124116081199	-0,076793157123715
888	1024	23	8,600395257	0,570085636	0,113999348	dolce	2	0	1,859	2	0,61	1	1	studied	783,2909091	791,8913043	0	studied	80	0,0305355852615646	0,0623124116081199	-0,076793157123715
889	1024	23	8,600395257	0,570085636	0,113999348	fumo	2	1	2,077	2	0,892	1	0	critical	783,2909091	791,8913043	0	new	80	0,0305355852615646	0,0623124116081199	-0,076793157123715
890	1024	23	8,600395257	0,570085636	0,113999348	comoda	2	0	1,839	3	1,681	1	0	weakly	783,2909091	791,8913043	1	new	80	0,0305355852615646	0,0623124116081199	-0,076793157123715
891	1024	23	8,600395257	0,570085636	0,113999348	veloce	2	0	1,126	3	0,345	1	1	studied	783,2909091	791,8913043	0	studied	80	0,0305355852615646	0,0623124116081199	-0,076793157123715
892	1024	23	8,600395257	0,570085636	0,113999348	inquinamento	2	1	1,559	4	0,328	1	1	studied	783,2909091	791,8913043	1	studied	80	0,0305355852615646	0,0623124116081199	-0,076793157123715
893	1024	23	8,600395257	0,570085636	0,113999348	fobia	2	0	1,605	3	1,849	1	0	weakly	783,2909091	791,8913043	1	new	80	0,0305355852615646	0,0623124116081199	-0,076793157123715
894	1024	23	8,600395257	0,570085636	0,113999348	ago	2	0	2,661	4	2,339	1	0	critical	783,2909091	791,8913043	1	new	80	0,0305355852615646	0,0623124116081199	-0,076793157123715
895	1024	23	8,600395257	0,570085636	0,113999348	lucano	2	1	2,592	4	0,827	1	1	studied	783,2909091	791,8913043	1	studied	80	0,0305355852615646	0,0623124116081199	-0,076793157123715
896	1024	23	8,600395257	0,570085636	0,113999348	astuccio	2	0	1,125	4	0,795	1	0	weakly	783,2909091	791,8913043	1	new	80	0,0305355852615646	0,0623124116081199	-0,076793157123715
897	1024	23	8,600395257	0,570085636	0,113999348	valzer	2	0	1,555	3	0,447	1	1	studied	783,2909091	791,8913043	0	studied	80	0,0305355852615646	0,0623124116081199	-0,076793157123715
898	1024	23	8,600395257	0,570085636	0,113999348	pianta	2	0	1,826	3	0,378	1	0	unrelated	783,2909091	791,8913043	1	new	80	0,0305355852615646	0,0623124116081199	-0,076793157123715
899	1024	23	8,600395257	0,570085636	0,113999348	alcolico	2	1	1,606	4	0,046	1	1	studied	783,2909091	791,8913043	1	studied	80	0,0305355852615646	0,0623124116081199	-0,076793157123715
900	1024	23	8,600395257	0,570085636	0,113999348	insetto	2	1	1,794	4	0,295	1	1	studied	783,2909091	791,8913043	1	studied	80	0,0305355852615646	0,0623124116081199	-0,076793157123715
901	1024	23	8,600395257	0,570085636	0,113999348	bandiera	2	1	1,476	4	0,326	1	0	critical	783,2909091	791,8913043	0	new	80	0,0305355852615646	0,0623124116081199	-0,076793157123715
902	1024	23	8,600395257	0,570085636	0,113999348	pistola	2	1	1,492	4	0,312	1	0	weakly	783,2909091	791,8913043	0	new	80	0,0305355852615646	0,0623124116081199	-0,076793157123715
903	1024	23	8,600395257	0,570085636	0,113999348	capelli	2	0	1,174	4	0,947	1	0	unrelated	783,2909091	791,8913043	1	new	80	0,0305355852615646	0,0623124116081199	-0,076793157123715
904	1024	23	8,600395257	0,570085636	0,113999348	nera	2	1	1,057	4	1,166	1	1	studied	783,2909091	791,8913043	1	studied	80	0,0305355852615646	0,0623124116081199	-0,076793157123715
905	1024	23	8,600395257	0,570085636	0,113999348	coperta	2	1	1,28	4	0,724	1	1	studied	783,2909091	791,8913043	1	studied	80	0,0305355852615646	0,0623124116081199	-0,076793157123715
906	1024	23	8,600395257	0,570085636	0,113999348	medicina	2	0	1,556	4	0,728	1	0	weakly	783,2909091	791,8913043	1	new	80	0,0305355852615646	0,0623124116081199	-0,076793157123715
907	1024	23	8,600395257	0,570085636	0,113999348	ballo	2	1	1,093	4	0,462	1	1	studied	783,2909091	791,8913043	1	studied	80	0,0305355852615646	0,0623124116081199	-0,076793157123715
908	1024	23	8,600395257	0,570085636	0,113999348	mondiali	2	1	2,623	4	0,531	1	0	weakly	783,2909091	791,8913043	0	new	80	0,0305355852615646	0,0623124116081199	-0,076793157123715
909	1024	23	8,600395257	0,570085636	0,113999348	cammello	2	1	1,907	4	0,828	1	1	studied	783,2909091	791,8913043	1	studied	80	0,0305355852615646	0,0623124116081199	-0,076793157123715
910	1024	23	8,600395257	0,570085636	0,113999348	neve	2	1	3,659	4	0,511	1	1	studied	783,2909091	791,8913043	1	studied	80	0,0305355852615646	0,0623124116081199	-0,076793157123715
911	1024	23	8,600395257	0,570085636	0,113999348	sedia	2	1	2,113	4	0,627	1	0	critical	783,2909091	791,8913043	0	new	80	0,0305355852615646	0,0623124116081199	-0,076793157123715
912	1024	23	8,600395257	0,570085636	0,113999348	anziano	2	0	2,575	3	0,446	1	1	studied	783,2909091	791,8913043	0	studied	80	0,0305355852615646	0,0623124116081199	-0,076793157123715
913	1024	23	8,600395257	0,570085636	0,113999348	puzza	2	0	1,125	4	0,462	1	0	weakly	783,2909091	791,8913043	1	new	80	0,0305355852615646	0,0623124116081199	-0,076793157123715
914	1024	23	8,600395257	0,570085636	0,113999348	salato	2	0	2,242	3	0,863	1	0	weakly	783,2909091	791,8913043	1	new	80	0,0305355852615646	0,0623124116081199	-0,076793157123715
915	1024	23	8,600395257	0,570085636	0,113999348	rapinatore	2	1	1,21	3	0,23	1	1	studied	783,2909091	791,8913043	1	studied	80	0,0305355852615646	0,0623124116081199	-0,076793157123715
916	1024	23	8,600395257	0,570085636	0,113999348	ghiaccio	2	0	1,128	4	1,079	1	1	studied	783,2909091	791,8913043	0	studied	80	0,0305355852615646	0,0623124116081199	-0,076793157123715
917	1024	23	8,600395257	0,570085636	0,113999348	cucire	2	1	1,109	4	0,181	1	1	studied	783,2909091	791,8913043	1	studied	80	0,0305355852615646	0,0623124116081199	-0,076793157123715
918	1024	23	8,600395257	0,570085636	0,113999348	penna	2	1	1,693	4	0,06	1	0	critical	783,2909091	791,8913043	0	new	80	0,0305355852615646	0,0623124116081199	-0,076793157123715
919	1024	23	8,600395257	0,570085636	0,113999348	nicotina	2	0	2,109	3	2,446	1	1	studied	783,2909091	791,8913043	0	studied	80	0,0305355852615646	0,0623124116081199	-0,076793157123715
920	1024	23	8,600395257	0,570085636	0,113999348	scassinare	2	1	2,674	4	0,795	1	1	studied	783,2909091	791,8913043	1	studied	80	0,0305355852615646	0,0623124116081199	-0,076793157123715
921	1024	23	8,600395257	0,570085636	0,113999348	paura	2	0	1,157	3	0,362	1	1	studied	783,2909091	791,8913043	0	studied	80	0,0305355852615646	0,0623124116081199	-0,076793157123715
922	1024	23	8,600395257	0,570085636	0,113999348	morbido	2	0	1,277	3	1,148	1	0	unrelated	783,2909091	791,8913043	1	new	80	0,0305355852615646	0,0623124116081199	-0,076793157123715
923	1024	23	8,600395257	0,570085636	0,113999348	plastica	2	1	2,762	3	2,445	1	0	unrelated	783,2909091	791,8913043	0	new	80	0,0305355852615646	0,0623124116081199	-0,076793157123715
924	1024	23	8,600395257	0,570085636	0,113999348	sciare	2	0	1,043	3	0,395	1	0	weakly	783,2909091	791,8913043	1	new	80	0,0305355852615646	0,0623124116081199	-0,076793157123715
925	1024	23	8,600395257	0,570085636	0,113999348	foglio	2	0	1,212	2	1,847	1	1	studied	783,2909091	791,8913043	0	studied	80	0,0305355852615646	0,0623124116081199	-0,076793157123715
926	1024	23	8,600395257	0,570085636	0,113999348	vento	2	0	1,475	3	0,264	1	1	studied	783,2909091	791,8913043	0	studied	80	0,0305355852615646	0,0623124116081199	-0,076793157123715
927	1024	23	8,600395257	0,570085636	0,113999348	formica	2	0	1,493	3	0,645	1	0	weakly	783,2909091	791,8913043	1	new	80	0,0305355852615646	0,0623124116081199	-0,076793157123715
928	1024	23	8,600395257	0,570085636	0,113999348	punta	2	1	3,775	3	2,595	1	1	studied	783,2909091	791,8913043	1	studied	80	0,0305355852615646	0,0623124116081199	-0,076793157123715
929	1024	23	8,600395257	0,570085636	0,113999348	gambe	2	0	2,991	2	2,446	1	1	studied	783,2909091	791,8913043	0	studied	80	0,0305355852615646	0,0623124116081199	-0,076793157123715
930	1024	23	8,600395257	0,570085636	0,113999348	italia	2	1	1,074	4	0,398	1	1	studied	783,2909091	791,8913043	1	studied	80	0,0305355852615646	0,0623124116081199	-0,076793157123715
931	1024	23	8,600395257	0,570085636	0,113999348	farina	2	0	1,105	4	1,164	1	0	unrelated	783,2909091	791,8913043	1	new	80	0,0305355852615646	0,0623124116081199	-0,076793157123715
932	1024	23	8,600395257	0,570085636	0,113999348	suono	2	0	1,34	3	0,479	1	0	unrelated	783,2909091	791,8913043	1	new	80	0,0305355852615646	0,0623124116081199	-0,076793157123715
933	1024	23	8,600395257	0,570085636	0,113999348	scarpe	2	1	1,224	4	0,098	1	0	unrelated	783,2909091	791,8913043	0	new	80	0,0305355852615646	0,0623124116081199	-0,076793157123715
934	1024	23	8,600395257	0,570085636	0,113999348	lento	2	1	2,096	4	0,979	1	0	critical	783,2909091	791,8913043	0	new	80	0,0305355852615646	0,0623124116081199	-0,076793157123715
935	1024	23	8,600395257	0,570085636	0,113999348	scomoda	2	1	1,076	4	0,06	1	1	studied	783,2909091	791,8913043	1	studied	80	0,0305355852615646	0,0623124116081199	-0,076793157123715
936	1024	23	8,600395257	0,570085636	0,113999348	sole	2	0	2,107	4	0,563	1	0	unrelated	783,2909091	791,8913043	1	new	80	0,0305355852615646	0,0623124116081199	-0,076793157123715
937	1024	23	8,600395257	0,570085636	0,113999348	tela	2	0	5,209	1	2,494	1	1	studied	783,2909091	791,8913043	0	studied	80	0,0305355852615646	0,0623124116081199	-0,076793157123715
938	1024	23	8,600395257	0,570085636	0,113999348	freddo	2	1	1,325	2	0,198	1	0	critical	783,2909091	791,8913043	0	new	80	0,0305355852615646	0,0623124116081199	-0,076793157123715
939	1024	23	8,600395257	0,570085636	0,113999348	paglia	2	1	1,461	4	0,261	1	1	studied	783,2909091	791,8913043	1	studied	80	0,0305355852615646	0,0623124116081199	-0,076793157123715
940	1024	23	8,600395257	0,570085636	0,113999348	nero	2	1	1,013	2	7,705	1	0	weakly	783,2909091	791,8913043	0	new	80	0,0305355852615646	0,0623124116081199	-0,076793157123715
941	1024	23	8,600395257	0,570085636	0,113999348	piano	2	1	2,859	2	0,694	1	0	weakly	783,2909091	791,8913043	0	new	80	0,0305355852615646	0,0623124116081199	-0,076793157123715
942	1024	23	8,600395257	0,570085636	0,113999348	ragno	2	1	1,691	4	0,243	1	0	critical	783,2909091	791,8913043	0	new	80	0,0305355852615646	0,0623124116081199	-0,076793157123715
943	1024	23	8,600395257	0,570085636	0,113999348	iniezione	2	0	1,992	3	0,579	1	0	weakly	783,2909091	791,8913043	1	new	80	0,0305355852615646	0,0623124116081199	-0,076793157123715
944	1024	23	8,600395257	0,570085636	0,113999348	accendere	2	1	1,754	2	0,628	1	0	weakly	783,2909091	791,8913043	0	new	80	0,0305355852615646	0,0623124116081199	-0,076793157123715
945	1024	23	8,600395257	0,570085636	0,113999348	inchiostro	2	1	1,378	4	1,126	1	1	studied	783,2909091	791,8913043	1	studied	80	0,0305355852615646	0,0623124116081199	-0,076793157123715
946	1024	23	8,600395257	0,570085636	0,113999348	pipa	2	0	1,479	1	1,458	1	1	studied	783,2909091	791,8913043	0	studied	80	0,0305355852615646	0,0623124116081199	-0,076793157123715
947	1024	23	8,600395257	0,570085636	0,113999348	bocca	2	1	1,189	4	0,059	1	1	studied	783,2909091	791,8913043	1	studied	80	0,0305355852615646	0,0623124116081199	-0,076793157123715
948	1024	23	8,600395257	0,570085636	0,113999348	tabacco	2	1	2,243	3	0,727	1	1	studied	783,2909091	791,8913043	1	studied	80	0,0305355852615646	0,0623124116081199	-0,076793157123715
949	1024	23	8,600395257	0,570085636	0,113999348	piatta	2	0	1,04	3	0,993	1	0	unrelated	783,2909091	791,8913043	1	new	80	0,0305355852615646	0,0623124116081199	-0,076793157123715
950	1024	23	8,600395257	0,570085636	0,113999348	italiana	2	1	4,093	4	0,545	1	1	studied	783,2909091	791,8913043	1	studied	80	0,0305355852615646	0,0623124116081199	-0,076793157123715
951	1024	23	8,600395257	0,570085636	0,113999348	pungere	2	0	2,498	2	2,017	1	0	weakly	783,2909091	791,8913043	1	new	80	0,0305355852615646	0,0623124116081199	-0,076793157123715
952	1024	23	8,600395257	0,570085636	0,113999348	naso	2	0	1,876	3	0,347	1	0	weakly	783,2909091	791,8913043	1	new	80	0,0305355852615646	0,0623124116081199	-0,076793157123715
953	1024	23	8,600395257	0,570085636	0,113999348	furfante	2	1	3,242	1	2,195	1	1	studied	783,2909091	791,8913043	1	studied	80	0,0305355852615646	0,0623124116081199	-0,076793157123715
954	1024	23	8,600395257	0,570085636	0,113999348	carcere	2	1	1,262	4	0,344	1	0	weakly	783,2909091	791,8913043	0	new	80	0,0305355852615646	0,0623124116081199	-0,076793157123715
955	1024	23	8,600395257	0,570085636	0,113999348	studio	2	1	1,193	4	0,365	1	0	weakly	783,2909091	791,8913043	0	new	80	0,0305355852615646	0,0623124116081199	-0,076793157123715
956	1024	23	8,600395257	0,570085636	0,113999348	filo	2	0	1,326	3	1,328	1	1	studied	783,2909091	791,8913043	0	studied	80	0,0305355852615646	0,0623124116081199	-0,076793157123715
957	1024	23	8,600395257	0,570085636	0,113999348	assassino	2	1	3,54	4	0,312	1	1	studied	783,2909091	791,8913043	1	studied	80	0,0305355852615646	0,0623124116081199	-0,076793157123715
958	1024	23	8,600395257	0,570085636	0,113999348	bella	2	0	1,494	3	0,881	1	0	unrelated	783,2909091	791,8913043	1	new	80	0,0305355852615646	0,0623124116081199	-0,076793157123715
959	1024	23	8,600395257	0,570085636	0,113999348	ladro	2	1	2,094	4	0,447	1	0	critical	783,2909091	791,8913043	0	new	80	0,0305355852615646	0,0623124116081199	-0,076793157123715
960	1024	23	8,600395257	0,570085636	0,113999348	velenoso	2	1	1,027	4	0,179	1	1	studied	783,2909091	791,8913043	1	studied	80	0,0305355852615646	0,0623124116081199	-0,076793157123715
961	1031	28	27,40324675	0,395527491	-0,202492863	bandiera	2	1	1,47	4	0,685	1	0	critical	737,1785714	764,5818182	0	new	80	0,742378188170805	-1,09101381164772	-0,959019095401503
962	1031	28	27,40324675	0,395527491	-0,202492863	scarpe	2	0	1,215	4	2,08	1	0	unrelated	737,1785714	764,5818182	1	new	80	0,742378188170805	-1,09101381164772	-0,959019095401503
963	1031	28	27,40324675	0,395527491	-0,202492863	ghiaccio	2	1	1,399	2	0,499	1	1	studied	737,1785714	764,5818182	1	studied	80	0,742378188170805	-1,09101381164772	-0,959019095401503
964	1031	28	27,40324675	0,395527491	-0,202492863	neve	2	0	2,499	1	0,549	1	1	studied	737,1785714	764,5818182	0	studied	80	0,742378188170805	-1,09101381164772	-0,959019095401503
965	1031	28	27,40324675	0,395527491	-0,202492863	alza	2	0	1,648	2	0,33	1	1	studied	737,1785714	764,5818182	0	studied	80	0,742378188170805	-1,09101381164772	-0,959019095401503
966	1031	28	27,40324675	0,395527491	-0,202492863	puzza	2	0	0,965	1	1,247	1	0	weakly	737,1785714	764,5818182	1	new	80	0,742378188170805	-1,09101381164772	-0,959019095401503
967	1031	28	27,40324675	0,395527491	-0,202492863	lento	2	1	1,082	3	1,164	1	0	critical	737,1785714	764,5818182	0	new	80	0,742378188170805	-1,09101381164772	-0,959019095401503
968	1031	28	27,40324675	0,395527491	-0,202492863	formica	2	1	1,032	3	0,882	1	0	weakly	737,1785714	764,5818182	0	new	80	0,742378188170805	-1,09101381164772	-0,959019095401503
969	1031	28	27,40324675	0,395527491	-0,202492863	freddo	2	0	2,064	3	1,331	1	0	critical	737,1785714	764,5818182	1	new	80	0,742378188170805	-1,09101381164772	-0,959019095401503
970	1031	28	27,40324675	0,395527491	-0,202492863	cammello	2	1	3,082	2	1,197	1	1	studied	737,1785714	764,5818182	1	studied	80	0,742378188170805	-1,09101381164772	-0,959019095401503
971	1031	28	27,40324675	0,395527491	-0,202492863	accendere	2	0	3,265	3	1,347	1	0	weakly	737,1785714	764,5818182	1	new	80	0,742378188170805	-1,09101381164772	-0,959019095401503
972	1031	28	27,40324675	0,395527491	-0,202492863	cucire	2	1	1,282	3	0,852	1	1	studied	737,1785714	764,5818182	1	studied	80	0,742378188170805	-1,09101381164772	-0,959019095401503
973	1031	28	27,40324675	0,395527491	-0,202492863	tavolo	2	1	1,081	4	0,647	1	1	studied	737,1785714	764,5818182	1	studied	80	0,742378188170805	-1,09101381164772	-0,959019095401503
974	1031	28	27,40324675	0,395527491	-0,202492863	italia	2	1	0,632	4	0,647	1	1	studied	737,1785714	764,5818182	1	studied	80	0,742378188170805	-1,09101381164772	-0,959019095401503
975	1031	28	27,40324675	0,395527491	-0,202492863	inchiostro	2	1	0,965	4	0,814	1	1	studied	737,1785714	764,5818182	1	studied	80	0,742378188170805	-1,09101381164772	-0,959019095401503
976	1031	28	27,40324675	0,395527491	-0,202492863	morbido	2	0	1,331	2	0,898	1	0	unrelated	737,1785714	764,5818182	1	new	80	0,742378188170805	-1,09101381164772	-0,959019095401503
977	1031	28	27,40324675	0,395527491	-0,202492863	filo	2	1	0,965	4	0,697	1	1	studied	737,1785714	764,5818182	1	studied	80	0,742378188170805	-1,09101381164772	-0,959019095401503
978	1031	28	27,40324675	0,395527491	-0,202492863	nera	2	0	1,582	3	2,396	1	1	studied	737,1785714	764,5818182	0	studied	80	0,742378188170805	-1,09101381164772	-0,959019095401503
979	1031	28	27,40324675	0,395527491	-0,202492863	assassino	2	0	1,932	1	1,08	1	1	studied	737,1785714	764,5818182	0	studied	80	0,742378188170805	-1,09101381164772	-0,959019095401503
980	1031	28	27,40324675	0,395527491	-0,202492863	furfante	2	1	1,892	3	1,471	1	1	studied	737,1785714	764,5818182	1	studied	80	0,742378188170805	-1,09101381164772	-0,959019095401503
981	1031	28	27,40324675	0,395527491	-0,202492863	ragno	2	1	0,782	4	0,88	1	0	critical	737,1785714	764,5818182	0	new	80	0,742378188170805	-1,09101381164772	-0,959019095401503
982	1031	28	27,40324675	0,395527491	-0,202492863	foglio	2	0	2,233	1	1,082	1	1	studied	737,1785714	764,5818182	0	studied	80	0,742378188170805	-1,09101381164772	-0,959019095401503
983	1031	28	27,40324675	0,395527491	-0,202492863	pungere	2	1	1,414	3	1,03	1	0	weakly	737,1785714	764,5818182	0	new	80	0,742378188170805	-1,09101381164772	-0,959019095401503
984	1031	28	27,40324675	0,395527491	-0,202492863	sedia	2	1	0,865	3	1,013	1	0	critical	737,1785714	764,5818182	0	new	80	0,742378188170805	-1,09101381164772	-0,959019095401503
985	1031	28	27,40324675	0,395527491	-0,202492863	suono	2	0	1,049	2	0,915	1	0	unrelated	737,1785714	764,5818182	1	new	80	0,742378188170805	-1,09101381164772	-0,959019095401503
986	1031	28	27,40324675	0,395527491	-0,202492863	amaro	2	1	0,716	4	0,447	1	0	critical	737,1785714	764,5818182	0	new	80	0,742378188170805	-1,09101381164772	-0,959019095401503
987	1031	28	27,40324675	0,395527491	-0,202492863	fobia	2	0	2,248	3	2,032	1	0	weakly	737,1785714	764,5818182	1	new	80	0,742378188170805	-1,09101381164772	-0,959019095401503
988	1031	28	27,40324675	0,395527491	-0,202492863	italiana	2	1	1,666	4	0,849	1	1	studied	737,1785714	764,5818182	1	studied	80	0,742378188170805	-1,09101381164772	-0,959019095401503
989	1031	28	27,40324675	0,395527491	-0,202492863	tabacco	2	1	1,498	4	0,696	1	1	studied	737,1785714	764,5818182	1	studied	80	0,742378188170805	-1,09101381164772	-0,959019095401503
990	1031	28	27,40324675	0,395527491	-0,202492863	carcere	2	0	1,598	2	0,596	1	0	weakly	737,1785714	764,5818182	1	new	80	0,742378188170805	-1,09101381164772	-0,959019095401503
991	1031	28	27,40324675	0,395527491	-0,202492863	punta	2	1	1,232	4	0,713	1	1	studied	737,1785714	764,5818182	1	studied	80	0,742378188170805	-1,09101381164772	-0,959019095401503
992	1031	28	27,40324675	0,395527491	-0,202492863	nicotina	2	1	0,865	4	0,547	1	1	studied	737,1785714	764,5818182	1	studied	80	0,742378188170805	-1,09101381164772	-0,959019095401503
993	1031	28	27,40324675	0,395527491	-0,202492863	grafia	2	0	1,449	2	0,9	1	0	weakly	737,1785714	764,5818182	1	new	80	0,742378188170805	-1,09101381164772	-0,959019095401503
994	1031	28	27,40324675	0,395527491	-0,202492863	valzer	2	1	0,749	4	0,864	1	1	studied	737,1785714	764,5818182	1	studied	80	0,742378188170805	-1,09101381164772	-0,959019095401503
995	1031	28	27,40324675	0,395527491	-0,202492863	nero	2	1	2,015	1	1,847	1	0	weakly	737,1785714	764,5818182	0	new	80	0,742378188170805	-1,09101381164772	-0,959019095401503
996	1031	28	27,40324675	0,395527491	-0,202492863	lucano	2	1	0,998	4	1,147	1	1	studied	737,1785714	764,5818182	1	studied	80	0,742378188170805	-1,09101381164772	-0,959019095401503
997	1031	28	27,40324675	0,395527491	-0,202492863	anziano	2	0	1,282	2	1,566	1	1	studied	737,1785714	764,5818182	0	studied	80	0,742378188170805	-1,09101381164772	-0,959019095401503
998	1031	28	27,40324675	0,395527491	-0,202492863	gambe	2	1	0,849	4	1,047	1	1	studied	737,1785714	764,5818182	1	studied	80	0,742378188170805	-1,09101381164772	-0,959019095401503
999	1031	28	27,40324675	0,395527491	-0,202492863	fumo	2	1	0,866	4	0,748	1	0	critical	737,1785714	764,5818182	0	new	80	0,742378188170805	-1,09101381164772	-0,959019095401503
1000	1031	28	27,40324675	0,395527491	-0,202492863	coperta	2	0	1,482	3	1,58	1	1	studied	737,1785714	764,5818182	0	studied	80	0,742378188170805	-1,09101381164772	-0,959019095401503
1001	1031	28	27,40324675	0,395527491	-0,202492863	scuola	2	1	1,299	3	0,947	1	1	studied	737,1785714	764,5818182	1	studied	80	0,742378188170805	-1,09101381164772	-0,959019095401503
1002	1031	28	27,40324675	0,395527491	-0,202492863	capelli	2	0	1,965	1	0,764	1	0	unrelated	737,1785714	764,5818182	1	new	80	0,742378188170805	-1,09101381164772	-0,959019095401503
1003	1031	28	27,40324675	0,395527491	-0,202492863	studio	2	0	1,615	3	1,233	1	0	weakly	737,1785714	764,5818182	1	new	80	0,742378188170805	-1,09101381164772	-0,959019095401503
1004	1031	28	27,40324675	0,395527491	-0,202492863	pipa	2	1	1,498	4	0,263	1	1	studied	737,1785714	764,5818182	1	studied	80	0,742378188170805	-1,09101381164772	-0,959019095401503
1005	1031	28	27,40324675	0,395527491	-0,202492863	rapinatore	2	1	1,585	2	1,232	1	1	studied	737,1785714	764,5818182	1	studied	80	0,742378188170805	-1,09101381164772	-0,959019095401503
1006	1031	28	27,40324675	0,395527491	-0,202492863	dolce	2	0	1,232	3	1,846	1	1	studied	737,1785714	764,5818182	0	studied	80	0,742378188170805	-1,09101381164772	-0,959019095401503
1007	1031	28	27,40324675	0,395527491	-0,202492863	bella	2	0	1,548	2	1,18	1	0	unrelated	737,1785714	764,5818182	1	new	80	0,742378188170805	-1,09101381164772	-0,959019095401503
1008	1031	28	27,40324675	0,395527491	-0,202492863	innalzare	2	0	1,081	4	1,449	1	0	weakly	737,1785714	764,5818182	1	new	80	0,742378188170805	-1,09101381164772	-0,959019095401503
1009	1031	28	27,40324675	0,395527491	-0,202492863	mondiali	2	0	1,415	4	1,214	1	0	weakly	737,1785714	764,5818182	1	new	80	0,742378188170805	-1,09101381164772	-0,959019095401503
1010	1031	28	27,40324675	0,395527491	-0,202492863	sole	2	0	2,331	4	1,08	1	0	unrelated	737,1785714	764,5818182	1	new	80	0,742378188170805	-1,09101381164772	-0,959019095401503
1011	1031	28	27,40324675	0,395527491	-0,202492863	inquinamento	2	1	1,382	3	1,447	1	1	studied	737,1785714	764,5818182	1	studied	80	0,742378188170805	-1,09101381164772	-0,959019095401503
1012	1031	28	27,40324675	0,395527491	-0,202492863	tiepido	2	1	1,102	3	0,932	1	1	studied	737,1785714	764,5818182	1	studied	80	0,742378188170805	-1,09101381164772	-0,959019095401503
1013	1031	28	27,40324675	0,395527491	-0,202492863	scassinare	2	0	1,381	2	1,114	1	1	studied	737,1785714	764,5818182	0	studied	80	0,742378188170805	-1,09101381164772	-0,959019095401503
1014	1031	28	27,40324675	0,395527491	-0,202492863	piano	2	1	1,301	3	0,932	1	0	weakly	737,1785714	764,5818182	0	new	80	0,742378188170805	-1,09101381164772	-0,959019095401503
1015	1031	28	27,40324675	0,395527491	-0,202492863	pianta	2	0	1,915	2	0,448	1	0	unrelated	737,1785714	764,5818182	1	new	80	0,742378188170805	-1,09101381164772	-0,959019095401503
1016	1031	28	27,40324675	0,395527491	-0,202492863	ballo	2	1	0,782	4	0,764	1	1	studied	737,1785714	764,5818182	1	studied	80	0,742378188170805	-1,09101381164772	-0,959019095401503
1017	1031	28	27,40324675	0,395527491	-0,202492863	alcolico	2	1	2,282	2	0,364	1	1	studied	737,1785714	764,5818182	1	studied	80	0,742378188170805	-1,09101381164772	-0,959019095401503
1018	1031	28	27,40324675	0,395527491	-0,202492863	penna	2	1	1,449	4	0,482	1	0	critical	737,1785714	764,5818182	0	new	80	0,742378188170805	-1,09101381164772	-0,959019095401503
1019	1031	28	27,40324675	0,395527491	-0,202492863	ladro	2	1	0,915	4	0,883	1	0	critical	737,1785714	764,5818182	0	new	80	0,742378188170805	-1,09101381164772	-0,959019095401503
1020	1031	28	27,40324675	0,395527491	-0,202492863	paglia	2	1	1,099	4	0,68	1	1	studied	737,1785714	764,5818182	1	studied	80	0,742378188170805	-1,09101381164772	-0,959019095401503
1021	1031	28	27,40324675	0,395527491	-0,202492863	astuccio	2	0	1,147	3	1,264	1	0	weakly	737,1785714	764,5818182	1	new	80	0,742378188170805	-1,09101381164772	-0,959019095401503
1022	1031	28	27,40324675	0,395527491	-0,202492863	medicina	2	0	0,982	2	0,68	1	0	weakly	737,1785714	764,5818182	1	new	80	0,742378188170805	-1,09101381164772	-0,959019095401503
1023	1031	28	27,40324675	0,395527491	-0,202492863	naso	2	0	1,865	3	1,13	1	0	weakly	737,1785714	764,5818182	1	new	80	0,742378188170805	-1,09101381164772	-0,959019095401503
1024	1031	28	27,40324675	0,395527491	-0,202492863	paura	2	0	3,048	3	1,197	1	1	studied	737,1785714	764,5818182	0	studied	80	0,742378188170805	-1,09101381164772	-0,959019095401503
1025	1031	28	27,40324675	0,395527491	-0,202492863	tela	2	1	1,166	4	0,351	1	1	studied	737,1785714	764,5818182	1	studied	80	0,742378188170805	-1,09101381164772	-0,959019095401503
1026	1031	28	27,40324675	0,395527491	-0,202492863	piatta	2	0	1,668	1	1,066	1	0	unrelated	737,1785714	764,5818182	1	new	80	0,742378188170805	-1,09101381164772	-0,959019095401503
1027	1031	28	27,40324675	0,395527491	-0,202492863	bocca	2	1	2,298	2	0,683	1	1	studied	737,1785714	764,5818182	1	studied	80	0,742378188170805	-1,09101381164772	-0,959019095401503
1028	1031	28	27,40324675	0,395527491	-0,202492863	farina	2	0	1,099	2	1,147	1	0	unrelated	737,1785714	764,5818182	1	new	80	0,742378188170805	-1,09101381164772	-0,959019095401503
1029	1031	28	27,40324675	0,395527491	-0,202492863	salato	2	0	1,265	3	1,947	1	0	weakly	737,1785714	764,5818182	1	new	80	0,742378188170805	-1,09101381164772	-0,959019095401503
1030	1031	28	27,40324675	0,395527491	-0,202492863	iniezione	2	0	1,699	2	1,23	1	0	weakly	737,1785714	764,5818182	1	new	80	0,742378188170805	-1,09101381164772	-0,959019095401503
1031	1031	28	27,40324675	0,395527491	-0,202492863	veloce	2	0	2,065	2	0,78	1	1	studied	737,1785714	764,5818182	0	studied	80	0,742378188170805	-1,09101381164772	-0,959019095401503
1032	1031	28	27,40324675	0,395527491	-0,202492863	ago	2	1	1,282	4	0,982	1	0	critical	737,1785714	764,5818182	0	new	80	0,742378188170805	-1,09101381164772	-0,959019095401503
1033	1031	28	27,40324675	0,395527491	-0,202492863	plastica	2	0	0,931	3	1,281	1	0	unrelated	737,1785714	764,5818182	1	new	80	0,742378188170805	-1,09101381164772	-0,959019095401503
1034	1031	28	27,40324675	0,395527491	-0,202492863	comoda	2	1	1,099	4	1,682	1	0	weakly	737,1785714	764,5818182	0	new	80	0,742378188170805	-1,09101381164772	-0,959019095401503
1035	1031	28	27,40324675	0,395527491	-0,202492863	vento	2	1	1,332	2	1,247	1	1	studied	737,1785714	764,5818182	1	studied	80	0,742378188170805	-1,09101381164772	-0,959019095401503
1036	1031	28	27,40324675	0,395527491	-0,202492863	pistola	2	1	1,149	2	1,1	1	0	weakly	737,1785714	764,5818182	0	new	80	0,742378188170805	-1,09101381164772	-0,959019095401503
1037	1031	28	27,40324675	0,395527491	-0,202492863	scomoda	2	0	1,715	2	1,096	1	1	studied	737,1785714	764,5818182	0	studied	80	0,742378188170805	-1,09101381164772	-0,959019095401503
1038	1031	28	27,40324675	0,395527491	-0,202492863	sciare	2	0	1,482	2	0,496	1	0	weakly	737,1785714	764,5818182	1	new	80	0,742378188170805	-1,09101381164772	-0,959019095401503
1039	1031	28	27,40324675	0,395527491	-0,202492863	velenoso	2	0	1,348	2	0,898	1	1	studied	737,1785714	764,5818182	0	studied	80	0,742378188170805	-1,09101381164772	-0,959019095401503
1040	1031	28	27,40324675	0,395527491	-0,202492863	insetto	2	1	4,697	2	1,247	1	1	studied	737,1785714	764,5818182	1	studied	80	0,742378188170805	-1,09101381164772	-0,959019095401503
1041	1033	25	-20,64351852	0,626004378	0,558638069	nero	1	1	1,121	3	1,523	1	0	weakly	744,125	723,4814815	0	new	80	-1,07658711418766	0,431774126041884	1,16264275692113
1042	1033	25	-20,64351852	0,626004378	0,558638069	dolce	1	1	0,635	4	0,204	1	1	studied	744,125	723,4814815	1	studied	80	-1,07658711418766	0,431774126041884	1,16264275692113
1043	1033	25	-20,64351852	0,626004378	0,558638069	furfante	1	1	0,838	4	0,342	1	1	studied	744,125	723,4814815	1	studied	80	-1,07658711418766	0,431774126041884	1,16264275692113
1044	1033	25	-20,64351852	0,626004378	0,558638069	ladro	1	1	1,202	4	0,168	1	0	critical	744,125	723,4814815	0	new	80	-1,07658711418766	0,431774126041884	1,16264275692113
1045	1033	25	-20,64351852	0,626004378	0,558638069	carcere	1	0	1,041	4	0,729	1	0	weakly	744,125	723,4814815	1	new	80	-1,07658711418766	0,431774126041884	1,16264275692113
1046	1033	25	-20,64351852	0,626004378	0,558638069	sedia	1	1	0,917	4	0,294	1	0	critical	744,125	723,4814815	0	new	80	-1,07658711418766	0,431774126041884	1,16264275692113
1047	1033	25	-20,64351852	0,626004378	0,558638069	farina	1	0	1,061	3	0,456	1	0	unrelated	744,125	723,4814815	1	new	80	-1,07658711418766	0,431774126041884	1,16264275692113
1048	1033	25	-20,64351852	0,626004378	0,558638069	studio	1	0	1,086	3	0,594	1	0	weakly	744,125	723,4814815	1	new	80	-1,07658711418766	0,431774126041884	1,16264275692113
1049	1033	25	-20,64351852	0,626004378	0,558638069	naso	1	0	1,685	3	1,013	1	0	weakly	744,125	723,4814815	1	new	80	-1,07658711418766	0,431774126041884	1,16264275692113
1050	1033	25	-20,64351852	0,626004378	0,558638069	italiana	1	1	1,736	4	0,225	1	1	studied	744,125	723,4814815	1	studied	80	-1,07658711418766	0,431774126041884	1,16264275692113
1051	1033	25	-20,64351852	0,626004378	0,558638069	suono	1	0	1,36	3	1,808	1	0	unrelated	744,125	723,4814815	1	new	80	-1,07658711418766	0,431774126041884	1,16264275692113
1052	1033	25	-20,64351852	0,626004378	0,558638069	italia	1	1	0,573	4	0,283	1	1	studied	744,125	723,4814815	1	studied	80	-1,07658711418766	0,431774126041884	1,16264275692113
1053	1033	25	-20,64351852	0,626004378	0,558638069	bandiera	1	1	0,821	4	0,238	1	0	critical	744,125	723,4814815	0	new	80	-1,07658711418766	0,431774126041884	1,16264275692113
1054	1033	25	-20,64351852	0,626004378	0,558638069	capelli	1	0	1,569	4	0,164	1	0	unrelated	744,125	723,4814815	1	new	80	-1,07658711418766	0,431774126041884	1,16264275692113
1055	1033	25	-20,64351852	0,626004378	0,558638069	fobia	1	0	1,887	3	1,801	1	0	weakly	744,125	723,4814815	1	new	80	-1,07658711418766	0,431774126041884	1,16264275692113
1056	1033	25	-20,64351852	0,626004378	0,558638069	amaro	1	1	0,687	4	0,526	1	0	critical	744,125	723,4814815	0	new	80	-1,07658711418766	0,431774126041884	1,16264275692113
1057	1033	25	-20,64351852	0,626004378	0,558638069	nera	1	0	1,022	4	0,577	1	1	studied	744,125	723,4814815	0	studied	80	-1,07658711418766	0,431774126041884	1,16264275692113
1058	1033	25	-20,64351852	0,626004378	0,558638069	tabacco	1	1	0,661	4	0,206	1	1	studied	744,125	723,4814815	1	studied	80	-1,07658711418766	0,431774126041884	1,16264275692113
1059	1033	25	-20,64351852	0,626004378	0,558638069	foglio	1	0	1,003	4	0,265	1	1	studied	744,125	723,4814815	0	studied	80	-1,07658711418766	0,431774126041884	1,16264275692113
1060	1033	25	-20,64351852	0,626004378	0,558638069	plastica	1	0	1,495	2	0,591	1	0	unrelated	744,125	723,4814815	1	new	80	-1,07658711418766	0,431774126041884	1,16264275692113
1061	1033	25	-20,64351852	0,626004378	0,558638069	punta	1	0	1,436	3	1,927	1	1	studied	744,125	723,4814815	0	studied	80	-1,07658711418766	0,431774126041884	1,16264275692113
1062	1033	25	-20,64351852	0,626004378	0,558638069	sciare	1	0	2,471	3	0,593	1	0	weakly	744,125	723,4814815	1	new	80	-1,07658711418766	0,431774126041884	1,16264275692113
1063	1033	25	-20,64351852	0,626004378	0,558638069	morbido	1	1	1,43	3	0,396	1	0	unrelated	744,125	723,4814815	0	new	80	-1,07658711418766	0,431774126041884	1,16264275692113
1064	1033	25	-20,64351852	0,626004378	0,558638069	puzza	1	0	1,574	4	0,473	1	0	weakly	744,125	723,4814815	1	new	80	-1,07658711418766	0,431774126041884	1,16264275692113
1065	1033	25	-20,64351852	0,626004378	0,558638069	bocca	1	1	0,909	4	0,224	1	1	studied	744,125	723,4814815	1	studied	80	-1,07658711418766	0,431774126041884	1,16264275692113
1066	1033	25	-20,64351852	0,626004378	0,558638069	lento	1	1	0,806	4	0,43	1	0	critical	744,125	723,4814815	0	new	80	-1,07658711418766	0,431774126041884	1,16264275692113
1067	1033	25	-20,64351852	0,626004378	0,558638069	ragno	1	1	0,803	4	0,542	1	0	critical	744,125	723,4814815	0	new	80	-1,07658711418766	0,431774126041884	1,16264275692113
1068	1033	25	-20,64351852	0,626004378	0,558638069	tela	1	1	0,69	4	0,46	1	1	studied	744,125	723,4814815	1	studied	80	-1,07658711418766	0,431774126041884	1,16264275692113
1069	1033	25	-20,64351852	0,626004378	0,558638069	piano	1	0	1,009	2	1,626	1	0	weakly	744,125	723,4814815	1	new	80	-1,07658711418766	0,431774126041884	1,16264275692113
1070	1033	25	-20,64351852	0,626004378	0,558638069	cucire	1	1	1,157	4	0,31	1	1	studied	744,125	723,4814815	1	studied	80	-1,07658711418766	0,431774126041884	1,16264275692113
1071	1033	25	-20,64351852	0,626004378	0,558638069	neve	1	1	0,608	4	0,23	1	1	studied	744,125	723,4814815	1	studied	80	-1,07658711418766	0,431774126041884	1,16264275692113
1072	1033	25	-20,64351852	0,626004378	0,558638069	formica	1	0	2,339	2	0,354	1	0	weakly	744,125	723,4814815	1	new	80	-1,07658711418766	0,431774126041884	1,16264275692113
1073	1033	25	-20,64351852	0,626004378	0,558638069	pipa	1	1	0,636	4	0,197	1	1	studied	744,125	723,4814815	1	studied	80	-1,07658711418766	0,431774126041884	1,16264275692113
1074	1033	25	-20,64351852	0,626004378	0,558638069	alcolico	1	1	0,656	4	0,481	1	1	studied	744,125	723,4814815	1	studied	80	-1,07658711418766	0,431774126041884	1,16264275692113
1075	1033	25	-20,64351852	0,626004378	0,558638069	filo	1	1	0,906	4	1,1	1	1	studied	744,125	723,4814815	1	studied	80	-1,07658711418766	0,431774126041884	1,16264275692113
1076	1033	25	-20,64351852	0,626004378	0,558638069	ago	1	1	0,923	4	0,476	1	0	critical	744,125	723,4814815	0	new	80	-1,07658711418766	0,431774126041884	1,16264275692113
1077	1033	25	-20,64351852	0,626004378	0,558638069	freddo	1	1	1,224	4	0,393	1	0	critical	744,125	723,4814815	0	new	80	-1,07658711418766	0,431774126041884	1,16264275692113
1078	1033	25	-20,64351852	0,626004378	0,558638069	pungere	1	0	1,922	3	0,158	1	0	weakly	744,125	723,4814815	1	new	80	-1,07658711418766	0,431774126041884	1,16264275692113
1079	1033	25	-20,64351852	0,626004378	0,558638069	astuccio	1	0	1,059	4	0,895	1	0	weakly	744,125	723,4814815	1	new	80	-1,07658711418766	0,431774126041884	1,16264275692113
1080	1033	25	-20,64351852	0,626004378	0,558638069	veloce	1	1	1,004	4	0,278	1	1	studied	744,125	723,4814815	1	studied	80	-1,07658711418766	0,431774126041884	1,16264275692113
1081	1033	25	-20,64351852	0,626004378	0,558638069	insetto	1	1	0,656	4	0,426	1	1	studied	744,125	723,4814815	1	studied	80	-1,07658711418766	0,431774126041884	1,16264275692113
1082	1033	25	-20,64351852	0,626004378	0,558638069	pistola	1	0	1,871	3	0,798	1	0	weakly	744,125	723,4814815	1	new	80	-1,07658711418766	0,431774126041884	1,16264275692113
1083	1033	25	-20,64351852	0,626004378	0,558638069	mondiali	1	0	1,918	4	0,125	1	0	weakly	744,125	723,4814815	1	new	80	-1,07658711418766	0,431774126041884	1,16264275692113
1084	1033	25	-20,64351852	0,626004378	0,558638069	velenoso	1	1	1,258	3	0,844	1	1	studied	744,125	723,4814815	1	studied	80	-1,07658711418766	0,431774126041884	1,16264275692113
1085	1033	25	-20,64351852	0,626004378	0,558638069	salato	1	0	2,509	2	0,493	1	0	weakly	744,125	723,4814815	1	new	80	-1,07658711418766	0,431774126041884	1,16264275692113
1086	1033	25	-20,64351852	0,626004378	0,558638069	rapinatore	1	1	0,767	4	0,176	1	1	studied	744,125	723,4814815	1	studied	80	-1,07658711418766	0,431774126041884	1,16264275692113
1087	1033	25	-20,64351852	0,626004378	0,558638069	pianta	1	0	1,556	3	0,23	1	0	unrelated	744,125	723,4814815	1	new	80	-1,07658711418766	0,431774126041884	1,16264275692113
1088	1033	25	-20,64351852	0,626004378	0,558638069	inchiostro	1	1	0,722	4	0,172	1	1	studied	744,125	723,4814815	1	studied	80	-1,07658711418766	0,431774126041884	1,16264275692113
1089	1033	25	-20,64351852	0,626004378	0,558638069	valzer	1	1	0,79	4	0,125	1	1	studied	744,125	723,4814815	1	studied	80	-1,07658711418766	0,431774126041884	1,16264275692113
1090	1033	25	-20,64351852	0,626004378	0,558638069	fumo	1	1	0,836	4	0,293	1	0	critical	744,125	723,4814815	0	new	80	-1,07658711418766	0,431774126041884	1,16264275692113
1091	1033	25	-20,64351852	0,626004378	0,558638069	coperta	1	1	0,98	4	0,487	1	1	studied	744,125	723,4814815	1	studied	80	-1,07658711418766	0,431774126041884	1,16264275692113
1092	1033	25	-20,64351852	0,626004378	0,558638069	lucano	1	1	1,089	4	0,254	1	1	studied	744,125	723,4814815	1	studied	80	-1,07658711418766	0,431774126041884	1,16264275692113
1093	1033	25	-20,64351852	0,626004378	0,558638069	scarpe	1	0	1,074	2	0,956	1	0	unrelated	744,125	723,4814815	1	new	80	-1,07658711418766	0,431774126041884	1,16264275692113
1094	1033	25	-20,64351852	0,626004378	0,558638069	cammello	1	1	0,703	4	0,206	1	1	studied	744,125	723,4814815	1	studied	80	-1,07658711418766	0,431774126041884	1,16264275692113
1095	1033	25	-20,64351852	0,626004378	0,558638069	tavolo	1	1	0,919	4	0,309	1	1	studied	744,125	723,4814815	1	studied	80	-1,07658711418766	0,431774126041884	1,16264275692113
1096	1033	25	-20,64351852	0,626004378	0,558638069	nicotina	1	1	0,852	4	1,111	1	1	studied	744,125	723,4814815	1	studied	80	-1,07658711418766	0,431774126041884	1,16264275692113
1097	1033	25	-20,64351852	0,626004378	0,558638069	anziano	1	0	1,704	3	0,354	1	1	studied	744,125	723,4814815	0	studied	80	-1,07658711418766	0,431774126041884	1,16264275692113
1098	1033	25	-20,64351852	0,626004378	0,558638069	alza	1	1	1,043	4	0,204	1	1	studied	744,125	723,4814815	1	studied	80	-1,07658711418766	0,431774126041884	1,16264275692113
1099	1033	25	-20,64351852	0,626004378	0,558638069	bella	1	0	0,953	3	0,308	1	0	unrelated	744,125	723,4814815	1	new	80	-1,07658711418766	0,431774126041884	1,16264275692113
1100	1033	25	-20,64351852	0,626004378	0,558638069	ghiaccio	1	1	0,663	4	0,139	1	1	studied	744,125	723,4814815	1	studied	80	-1,07658711418766	0,431774126041884	1,16264275692113
1101	1033	25	-20,64351852	0,626004378	0,558638069	scassinare	1	1	1,319	4	0,343	1	1	studied	744,125	723,4814815	1	studied	80	-1,07658711418766	0,431774126041884	1,16264275692113
1102	1033	25	-20,64351852	0,626004378	0,558638069	grafia	1	0	1,12	4	0,571	1	0	weakly	744,125	723,4814815	1	new	80	-1,07658711418766	0,431774126041884	1,16264275692113
1103	1033	25	-20,64351852	0,626004378	0,558638069	inquinamento	1	1	1,018	4	0,358	1	1	studied	744,125	723,4814815	1	studied	80	-1,07658711418766	0,431774126041884	1,16264275692113
1104	1033	25	-20,64351852	0,626004378	0,558638069	sole	1	0	1,39	3	0,311	1	0	unrelated	744,125	723,4814815	1	new	80	-1,07658711418766	0,431774126041884	1,16264275692113
1105	1033	25	-20,64351852	0,626004378	0,558638069	ballo	1	1	0,838	3	1,24	1	1	studied	744,125	723,4814815	1	studied	80	-1,07658711418766	0,431774126041884	1,16264275692113
1106	1033	25	-20,64351852	0,626004378	0,558638069	medicina	1	0	2,042	4	1,164	1	0	weakly	744,125	723,4814815	1	new	80	-1,07658711418766	0,431774126041884	1,16264275692113
1107	1033	25	-20,64351852	0,626004378	0,558638069	gambe	1	1	0,973	4	0,459	1	1	studied	744,125	723,4814815	1	studied	80	-1,07658711418766	0,431774126041884	1,16264275692113
1108	1033	25	-20,64351852	0,626004378	0,558638069	paglia	1	0	1,923	2	1,564	1	1	studied	744,125	723,4814815	0	studied	80	-1,07658711418766	0,431774126041884	1,16264275692113
1109	1033	25	-20,64351852	0,626004378	0,558638069	scomoda	1	1	1,084	4	2,142	1	1	studied	744,125	723,4814815	1	studied	80	-1,07658711418766	0,431774126041884	1,16264275692113
1110	1033	25	-20,64351852	0,626004378	0,558638069	tiepido	1	1	1,667	4	0,658	1	1	studied	744,125	723,4814815	1	studied	80	-1,07658711418766	0,431774126041884	1,16264275692113
1111	1033	25	-20,64351852	0,626004378	0,558638069	penna	1	1	1,913	4	0,403	1	0	critical	744,125	723,4814815	0	new	80	-1,07658711418766	0,431774126041884	1,16264275692113
1112	1033	25	-20,64351852	0,626004378	0,558638069	comoda	1	1	1,059	4	0,556	1	0	weakly	744,125	723,4814815	0	new	80	-1,07658711418766	0,431774126041884	1,16264275692113
1113	1033	25	-20,64351852	0,626004378	0,558638069	accendere	1	0	1,317	4	1,268	1	0	weakly	744,125	723,4814815	1	new	80	-1,07658711418766	0,431774126041884	1,16264275692113
1114	1033	25	-20,64351852	0,626004378	0,558638069	iniezione	1	0	1,372	4	0,299	1	0	weakly	744,125	723,4814815	1	new	80	-1,07658711418766	0,431774126041884	1,16264275692113
1115	1033	25	-20,64351852	0,626004378	0,558638069	assassino	1	1	0,694	4	0,38	1	1	studied	744,125	723,4814815	1	studied	80	-1,07658711418766	0,431774126041884	1,16264275692113
1116	1033	25	-20,64351852	0,626004378	0,558638069	innalzare	1	0	1,693	3	0,76	1	0	weakly	744,125	723,4814815	1	new	80	-1,07658711418766	0,431774126041884	1,16264275692113
1117	1033	25	-20,64351852	0,626004378	0,558638069	paura	1	1	1,067	4	0,558	1	1	studied	744,125	723,4814815	1	studied	80	-1,07658711418766	0,431774126041884	1,16264275692113
1118	1033	25	-20,64351852	0,626004378	0,558638069	vento	1	1	0,737	4	0,209	1	1	studied	744,125	723,4814815	1	studied	80	-1,07658711418766	0,431774126041884	1,16264275692113
1119	1033	25	-20,64351852	0,626004378	0,558638069	scuola	1	0	1,703	3	0,477	1	1	studied	744,125	723,4814815	0	studied	80	-1,07658711418766	0,431774126041884	1,16264275692113
1120	1033	25	-20,64351852	0,626004378	0,558638069	piatta	1	0	1,39	4	0,481	1	0	unrelated	744,125	723,4814815	1	new	80	-1,07658711418766	0,431774126041884	1,16264275692113
1121	1034	24	-4,846153846	0,440822882	0	alza	1	0	1,113	4	0,378	1	1	studied	850,5128205	845,6666667	0	studied	80	-0,478526910774734	-0,791741828475997	-0,394567744481115
1122	1034	24	-4,846153846	0,440822882	0	veloce	1	0	0,688	3	0,578	1	1	studied	850,5128205	845,6666667	0	studied	80	-0,478526910774734	-0,791741828475997	-0,394567744481115
1123	1034	24	-4,846153846	0,440822882	0	comoda	1	0	1,035	3	0,796	1	0	weakly	850,5128205	845,6666667	1	new	80	-0,478526910774734	-0,791741828475997	-0,394567744481115
1124	1034	24	-4,846153846	0,440822882	0	sedia	1	1	0,964	4	0,464	1	0	critical	850,5128205	845,6666667	0	new	80	-0,478526910774734	-0,791741828475997	-0,394567744481115
1125	1034	24	-4,846153846	0,440822882	0	gambe	1	0	0,793	4	0,513	1	1	studied	850,5128205	845,6666667	0	studied	80	-0,478526910774734	-0,791741828475997	-0,394567744481115
1126	1034	24	-4,846153846	0,440822882	0	pianta	1	0	1,161	4	0,396	1	0	unrelated	850,5128205	845,6666667	1	new	80	-0,478526910774734	-0,791741828475997	-0,394567744481115
1127	1034	24	-4,846153846	0,440822882	0	dolce	1	0	0,687	4	0,629	1	1	studied	850,5128205	845,6666667	0	studied	80	-0,478526910774734	-0,791741828475997	-0,394567744481115
1128	1034	24	-4,846153846	0,440822882	0	cucire	1	0	1,461	4	0,928	1	1	studied	850,5128205	845,6666667	0	studied	80	-0,478526910774734	-0,791741828475997	-0,394567744481115
1129	1034	24	-4,846153846	0,440822882	0	coperta	1	1	0,978	3	0,463	1	1	studied	850,5128205	845,6666667	1	studied	80	-0,478526910774734	-0,791741828475997	-0,394567744481115
1130	1034	24	-4,846153846	0,440822882	0	tabacco	1	1	0,663	3	0,345	1	1	studied	850,5128205	845,6666667	1	studied	80	-0,478526910774734	-0,791741828475997	-0,394567744481115
1131	1034	24	-4,846153846	0,440822882	0	farina	1	0	1,813	4	0,661	1	0	unrelated	850,5128205	845,6666667	1	new	80	-0,478526910774734	-0,791741828475997	-0,394567744481115
1132	1034	24	-4,846153846	0,440822882	0	piano	1	0	1,003	3	0,546	1	0	weakly	850,5128205	845,6666667	1	new	80	-0,478526910774734	-0,791741828475997	-0,394567744481115
1133	1034	24	-4,846153846	0,440822882	0	lucano	1	0	0,886	3	0,247	1	1	studied	850,5128205	845,6666667	0	studied	80	-0,478526910774734	-0,791741828475997	-0,394567744481115
1134	1034	24	-4,846153846	0,440822882	0	vento	1	1	0,77	3	0,447	1	1	studied	850,5128205	845,6666667	1	studied	80	-0,478526910774734	-0,791741828475997	-0,394567744481115
1135	1034	24	-4,846153846	0,440822882	0	furfante	1	0	0,796	3	0,313	1	1	studied	850,5128205	845,6666667	0	studied	80	-0,478526910774734	-0,791741828475997	-0,394567744481115
1136	1034	24	-4,846153846	0,440822882	0	medicina	1	0	0,928	4	0,696	1	0	weakly	850,5128205	845,6666667	1	new	80	-0,478526910774734	-0,791741828475997	-0,394567744481115
1137	1034	24	-4,846153846	0,440822882	0	velenoso	1	1	0,914	3	0,33	1	1	studied	850,5128205	845,6666667	1	studied	80	-0,478526910774734	-0,791741828475997	-0,394567744481115
1138	1034	24	-4,846153846	0,440822882	0	rapinatore	1	0	1,079	2	0,364	1	1	studied	850,5128205	845,6666667	0	studied	80	-0,478526910774734	-0,791741828475997	-0,394567744481115
1139	1034	24	-4,846153846	0,440822882	0	fobia	1	0	0,762	4	0,329	1	0	weakly	850,5128205	845,6666667	1	new	80	-0,478526910774734	-0,791741828475997	-0,394567744481115
1140	1034	24	-4,846153846	0,440822882	0	sciare	1	0	1,322	3	1,237	1	0	weakly	850,5128205	845,6666667	1	new	80	-0,478526910774734	-0,791741828475997	-0,394567744481115
1141	1034	24	-4,846153846	0,440822882	0	nero	1	0	0,879	4	0,344	1	0	weakly	850,5128205	845,6666667	1	new	80	-0,478526910774734	-0,791741828475997	-0,394567744481115
1142	1034	24	-4,846153846	0,440822882	0	sole	1	0	1,012	3	0,213	1	0	unrelated	850,5128205	845,6666667	1	new	80	-0,478526910774734	-0,791741828475997	-0,394567744481115
1143	1034	24	-4,846153846	0,440822882	0	filo	1	0	1,013	3	0,546	1	1	studied	850,5128205	845,6666667	0	studied	80	-0,478526910774734	-0,791741828475997	-0,394567744481115
1144	1034	24	-4,846153846	0,440822882	0	piatta	1	0	0,849	3	0,445	1	0	unrelated	850,5128205	845,6666667	1	new	80	-0,478526910774734	-0,791741828475997	-0,394567744481115
1145	1034	24	-4,846153846	0,440822882	0	tiepido	1	1	0,921	3	0,496	1	1	studied	850,5128205	845,6666667	1	studied	80	-0,478526910774734	-0,791741828475997	-0,394567744481115
1146	1034	24	-4,846153846	0,440822882	0	lento	1	0	0,862	4	0,629	1	0	critical	850,5128205	845,6666667	1	new	80	-0,478526910774734	-0,791741828475997	-0,394567744481115
1147	1034	24	-4,846153846	0,440822882	0	iniezione	1	0	0,678	4	0,763	1	0	weakly	850,5128205	845,6666667	1	new	80	-0,478526910774734	-0,791741828475997	-0,394567744481115
1148	1034	24	-4,846153846	0,440822882	0	inquinamento	1	1	0,846	4	0,428	1	1	studied	850,5128205	845,6666667	1	studied	80	-0,478526910774734	-0,791741828475997	-0,394567744481115
1149	1034	24	-4,846153846	0,440822882	0	nicotina	1	1	0,862	4	0,444	1	1	studied	850,5128205	845,6666667	1	studied	80	-0,478526910774734	-0,791741828475997	-0,394567744481115
1150	1034	24	-4,846153846	0,440822882	0	inchiostro	1	0	1,445	2	0,876	1	1	studied	850,5128205	845,6666667	0	studied	80	-0,478526910774734	-0,791741828475997	-0,394567744481115
1151	1034	24	-4,846153846	0,440822882	0	innalzare	1	0	0,901	4	0,314	1	0	weakly	850,5128205	845,6666667	1	new	80	-0,478526910774734	-0,791741828475997	-0,394567744481115
1152	1034	24	-4,846153846	0,440822882	0	scarpe	1	1	0,889	3	0,541	1	0	unrelated	850,5128205	845,6666667	0	new	80	-0,478526910774734	-0,791741828475997	-0,394567744481115
1153	1034	24	-4,846153846	0,440822882	0	scassinare	1	0	0,945	4	1,229	1	1	studied	850,5128205	845,6666667	0	studied	80	-0,478526910774734	-0,791741828475997	-0,394567744481115
1154	1034	24	-4,846153846	0,440822882	0	italiana	1	1	1,378	4	0,56	1	1	studied	850,5128205	845,6666667	1	studied	80	-0,478526910774734	-0,791741828475997	-0,394567744481115
1155	1034	24	-4,846153846	0,440822882	0	paura	1	1	0,713	3	0,597	1	1	studied	850,5128205	845,6666667	1	studied	80	-0,478526910774734	-0,791741828475997	-0,394567744481115
1156	1034	24	-4,846153846	0,440822882	0	pungere	1	0	0,763	4	0,395	1	0	weakly	850,5128205	845,6666667	1	new	80	-0,478526910774734	-0,791741828475997	-0,394567744481115
1157	1034	24	-4,846153846	0,440822882	0	astuccio	1	0	1,279	3	0,396	1	0	weakly	850,5128205	845,6666667	1	new	80	-0,478526910774734	-0,791741828475997	-0,394567744481115
1158	1034	24	-4,846153846	0,440822882	0	bandiera	1	1	1,178	4	0,528	1	0	critical	850,5128205	845,6666667	0	new	80	-0,478526910774734	-0,791741828475997	-0,394567744481115
1159	1034	24	-4,846153846	0,440822882	0	freddo	1	0	1,544	3	0,461	1	0	critical	850,5128205	845,6666667	1	new	80	-0,478526910774734	-0,791741828475997	-0,394567744481115
1160	1034	24	-4,846153846	0,440822882	0	ballo	1	0	0,844	2	1,428	1	1	studied	850,5128205	845,6666667	0	studied	80	-0,478526910774734	-0,791741828475997	-0,394567744481115
1161	1034	24	-4,846153846	0,440822882	0	pistola	1	0	0,826	4	0,332	1	0	weakly	850,5128205	845,6666667	1	new	80	-0,478526910774734	-0,791741828475997	-0,394567744481115
1162	1034	24	-4,846153846	0,440822882	0	ago	1	0	0,912	4	0,646	1	0	critical	850,5128205	845,6666667	1	new	80	-0,478526910774734	-0,791741828475997	-0,394567744481115
1163	1034	24	-4,846153846	0,440822882	0	foglio	1	0	1,212	3	0,396	1	1	studied	850,5128205	845,6666667	0	studied	80	-0,478526910774734	-0,791741828475997	-0,394567744481115
1164	1034	24	-4,846153846	0,440822882	0	tela	1	0	1,113	4	0,783	1	1	studied	850,5128205	845,6666667	0	studied	80	-0,478526910774734	-0,791741828475997	-0,394567744481115
1165	1034	24	-4,846153846	0,440822882	0	scomoda	1	0	1,95	4	0,58	1	1	studied	850,5128205	845,6666667	0	studied	80	-0,478526910774734	-0,791741828475997	-0,394567744481115
1166	1034	24	-4,846153846	0,440822882	0	salato	1	0	0,777	4	0,547	1	0	weakly	850,5128205	845,6666667	1	new	80	-0,478526910774734	-0,791741828475997	-0,394567744481115
1167	1034	24	-4,846153846	0,440822882	0	plastica	1	1	0,872	3	0,474	1	0	unrelated	850,5128205	845,6666667	0	new	80	-0,478526910774734	-0,791741828475997	-0,394567744481115
1168	1034	24	-4,846153846	0,440822882	0	morbido	1	0	1,028	4	0,446	1	0	unrelated	850,5128205	845,6666667	1	new	80	-0,478526910774734	-0,791741828475997	-0,394567744481115
1169	1034	24	-4,846153846	0,440822882	0	accendere	1	0	1,562	3	0,878	1	0	weakly	850,5128205	845,6666667	1	new	80	-0,478526910774734	-0,791741828475997	-0,394567744481115
1170	1034	24	-4,846153846	0,440822882	0	mondiali	1	0	1,169	3	0,33	1	0	weakly	850,5128205	845,6666667	1	new	80	-0,478526910774734	-0,791741828475997	-0,394567744481115
1171	1034	24	-4,846153846	0,440822882	0	suono	1	0	1,08	1	0,28	1	0	unrelated	850,5128205	845,6666667	1	new	80	-0,478526910774734	-0,791741828475997	-0,394567744481115
1172	1034	24	-4,846153846	0,440822882	0	punta	1	0	0,845	3	0,68	1	1	studied	850,5128205	845,6666667	0	studied	80	-0,478526910774734	-0,791741828475997	-0,394567744481115
1173	1034	24	-4,846153846	0,440822882	0	anziano	1	0	2,695	4	0,643	1	1	studied	850,5128205	845,6666667	0	studied	80	-0,478526910774734	-0,791741828475997	-0,394567744481115
1174	1034	24	-4,846153846	0,440822882	0	ragno	1	0	0,963	4	0,279	1	0	critical	850,5128205	845,6666667	1	new	80	-0,478526910774734	-0,791741828475997	-0,394567744481115
1175	1034	24	-4,846153846	0,440822882	0	valzer	1	1	0,78	1	1,344	1	1	studied	850,5128205	845,6666667	1	studied	80	-0,478526910774734	-0,791741828475997	-0,394567744481115
1176	1034	24	-4,846153846	0,440822882	0	grafia	1	0	1,696	4	0,713	1	0	weakly	850,5128205	845,6666667	1	new	80	-0,478526910774734	-0,791741828475997	-0,394567744481115
1177	1034	24	-4,846153846	0,440822882	0	penna	1	0	0,997	3	0,627	1	0	critical	850,5128205	845,6666667	1	new	80	-0,478526910774734	-0,791741828475997	-0,394567744481115
1178	1034	24	-4,846153846	0,440822882	0	neve	1	0	1,446	2	0,561	1	1	studied	850,5128205	845,6666667	0	studied	80	-0,478526910774734	-0,791741828475997	-0,394567744481115
1179	1034	24	-4,846153846	0,440822882	0	bocca	1	0	0,796	3	0,362	1	1	studied	850,5128205	845,6666667	0	studied	80	-0,478526910774734	-0,791741828475997	-0,394567744481115
1180	1034	24	-4,846153846	0,440822882	0	capelli	1	0	1,062	3	0,28	1	0	unrelated	850,5128205	845,6666667	1	new	80	-0,478526910774734	-0,791741828475997	-0,394567744481115
1181	1034	24	-4,846153846	0,440822882	0	cammello	1	0	1,024	4	0,395	1	1	studied	850,5128205	845,6666667	0	studied	80	-0,478526910774734	-0,791741828475997	-0,394567744481115
1182	1034	24	-4,846153846	0,440822882	0	ladro	1	0	0,963	3	0,397	1	0	critical	850,5128205	845,6666667	1	new	80	-0,478526910774734	-0,791741828475997	-0,394567744481115
1183	1034	24	-4,846153846	0,440822882	0	nera	1	0	0,83	3	0,311	1	1	studied	850,5128205	845,6666667	0	studied	80	-0,478526910774734	-0,791741828475997	-0,394567744481115
1184	1034	24	-4,846153846	0,440822882	0	pipa	1	1	0,927	4	0,896	1	1	studied	850,5128205	845,6666667	1	studied	80	-0,478526910774734	-0,791741828475997	-0,394567744481115
1185	1034	24	-4,846153846	0,440822882	0	puzza	1	0	0,638	4	0,579	1	0	weakly	850,5128205	845,6666667	1	new	80	-0,478526910774734	-0,791741828475997	-0,394567744481115
1186	1034	24	-4,846153846	0,440822882	0	naso	1	0	1,196	4	0,397	1	0	weakly	850,5128205	845,6666667	1	new	80	-0,478526910774734	-0,791741828475997	-0,394567744481115
1187	1034	24	-4,846153846	0,440822882	0	ghiaccio	1	0	0,93	4	0,346	1	1	studied	850,5128205	845,6666667	0	studied	80	-0,478526910774734	-0,791741828475997	-0,394567744481115
1188	1034	24	-4,846153846	0,440822882	0	scuola	1	0	0,95	3	1,246	1	1	studied	850,5128205	845,6666667	0	studied	80	-0,478526910774734	-0,791741828475997	-0,394567744481115
1189	1034	24	-4,846153846	0,440822882	0	carcere	1	0	1,113	1	1,451	1	0	weakly	850,5128205	845,6666667	1	new	80	-0,478526910774734	-0,791741828475997	-0,394567744481115
1190	1034	24	-4,846153846	0,440822882	0	tavolo	1	1	0,896	4	1,445	1	1	studied	850,5128205	845,6666667	1	studied	80	-0,478526910774734	-0,791741828475997	-0,394567744481115
1191	1034	24	-4,846153846	0,440822882	0	bella	1	0	0,979	3	1,131	1	0	unrelated	850,5128205	845,6666667	1	new	80	-0,478526910774734	-0,791741828475997	-0,394567744481115
1192	1034	24	-4,846153846	0,440822882	0	amaro	1	0	0,896	3	0,346	1	0	critical	850,5128205	845,6666667	1	new	80	-0,478526910774734	-0,791741828475997	-0,394567744481115
1193	1034	24	-4,846153846	0,440822882	0	insetto	1	0	1,029	3	0,312	1	1	studied	850,5128205	845,6666667	0	studied	80	-0,478526910774734	-0,791741828475997	-0,394567744481115
1194	1034	24	-4,846153846	0,440822882	0	paglia	1	0	1,562	3	0,361	1	1	studied	850,5128205	845,6666667	0	studied	80	-0,478526910774734	-0,791741828475997	-0,394567744481115
1195	1034	24	-4,846153846	0,440822882	0	assassino	1	0	1,312	3	0,428	1	1	studied	850,5128205	845,6666667	0	studied	80	-0,478526910774734	-0,791741828475997	-0,394567744481115
1196	1034	24	-4,846153846	0,440822882	0	italia	1	1	0,611	4	0,697	1	1	studied	850,5128205	845,6666667	1	studied	80	-0,478526910774734	-0,791741828475997	-0,394567744481115
1197	1034	24	-4,846153846	0,440822882	0	studio	1	1	0,746	3	0,397	1	0	weakly	850,5128205	845,6666667	0	new	80	-0,478526910774734	-0,791741828475997	-0,394567744481115
1198	1034	24	-4,846153846	0,440822882	0	alcolico	1	0	1,029	2	0,278	1	1	studied	850,5128205	845,6666667	0	studied	80	-0,478526910774734	-0,791741828475997	-0,394567744481115
1199	1034	24	-4,846153846	0,440822882	0	fumo	1	1	1,429	4	0,568	1	0	critical	850,5128205	845,6666667	0	new	80	-0,478526910774734	-0,791741828475997	-0,394567744481115
1200	1034	24	-4,846153846	0,440822882	0	formica	1	0	1,063	2	1,178	1	0	weakly	850,5128205	845,6666667	1	new	80	-0,478526910774734	-0,791741828475997	-0,394567744481115
1201	1039	25	59,03144654	0,628620714	0,420856789	assassino	2	1	0,92	4	0,43	1	1	studied	805,3018868	864,3333333	1	studied	80	1,93976572655714	0,449060566142678	0,778575741050357
1202	1039	25	59,03144654	0,628620714	0,420856789	morbido	2	0	1,357	3	0,43	1	0	unrelated	805,3018868	864,3333333	1	new	80	1,93976572655714	0,449060566142678	0,778575741050357
1203	1039	25	59,03144654	0,628620714	0,420856789	sedia	2	1	1,373	3	1,246	1	0	critical	805,3018868	864,3333333	0	new	80	1,93976572655714	0,449060566142678	0,778575741050357
1204	1039	25	59,03144654	0,628620714	0,420856789	mondiali	2	0	0,923	4	0,329	1	0	weakly	805,3018868	864,3333333	1	new	80	1,93976572655714	0,449060566142678	0,778575741050357
1205	1039	25	59,03144654	0,628620714	0,420856789	pistola	2	0	1,808	4	0,462	1	0	weakly	805,3018868	864,3333333	1	new	80	1,93976572655714	0,449060566142678	0,778575741050357
1206	1039	25	59,03144654	0,628620714	0,420856789	paglia	2	1	0,874	4	0,379	1	1	studied	805,3018868	864,3333333	1	studied	80	1,93976572655714	0,449060566142678	0,778575741050357
1207	1039	25	59,03144654	0,628620714	0,420856789	italia	2	1	0,787	4	0,413	1	1	studied	805,3018868	864,3333333	1	studied	80	1,93976572655714	0,449060566142678	0,778575741050357
1208	1039	25	59,03144654	0,628620714	0,420856789	innalzare	2	0	1,34	4	0,414	1	0	weakly	805,3018868	864,3333333	1	new	80	1,93976572655714	0,449060566142678	0,778575741050357
1209	1039	25	59,03144654	0,628620714	0,420856789	bandiera	2	1	0,84	4	0,395	1	0	critical	805,3018868	864,3333333	0	new	80	1,93976572655714	0,449060566142678	0,778575741050357
1210	1039	25	59,03144654	0,628620714	0,420856789	pungere	2	0	1,323	4	0,545	1	0	weakly	805,3018868	864,3333333	1	new	80	1,93976572655714	0,449060566142678	0,778575741050357
1211	1039	25	59,03144654	0,628620714	0,420856789	foglio	2	1	1,024	4	0,312	1	1	studied	805,3018868	864,3333333	1	studied	80	1,93976572655714	0,449060566142678	0,778575741050357
1212	1039	25	59,03144654	0,628620714	0,420856789	tiepido	2	1	1,373	4	1,429	1	1	studied	805,3018868	864,3333333	1	studied	80	1,93976572655714	0,449060566142678	0,778575741050357
1213	1039	25	59,03144654	0,628620714	0,420856789	ghiaccio	2	1	1,038	3	1,429	1	1	studied	805,3018868	864,3333333	1	studied	80	1,93976572655714	0,449060566142678	0,778575741050357
1214	1039	25	59,03144654	0,628620714	0,420856789	velenoso	2	1	0,79	4	0,429	1	1	studied	805,3018868	864,3333333	1	studied	80	1,93976572655714	0,449060566142678	0,778575741050357
1215	1039	25	59,03144654	0,628620714	0,420856789	alza	2	1	0,857	4	0,496	1	1	studied	805,3018868	864,3333333	1	studied	80	1,93976572655714	0,449060566142678	0,778575741050357
1216	1039	25	59,03144654	0,628620714	0,420856789	lucano	2	1	0,741	4	0,53	1	1	studied	805,3018868	864,3333333	1	studied	80	1,93976572655714	0,449060566142678	0,778575741050357
1217	1039	25	59,03144654	0,628620714	0,420856789	valzer	2	1	0,824	4	0,363	1	1	studied	805,3018868	864,3333333	1	studied	80	1,93976572655714	0,449060566142678	0,778575741050357
1218	1039	25	59,03144654	0,628620714	0,420856789	veloce	2	1	1,673	3	1,913	1	1	studied	805,3018868	864,3333333	1	studied	80	1,93976572655714	0,449060566142678	0,778575741050357
1219	1039	25	59,03144654	0,628620714	0,420856789	bella	2	0	1,558	4	0,446	1	0	unrelated	805,3018868	864,3333333	1	new	80	1,93976572655714	0,449060566142678	0,778575741050357
1220	1039	25	59,03144654	0,628620714	0,420856789	nera	2	1	1,357	4	0,479	1	1	studied	805,3018868	864,3333333	1	studied	80	1,93976572655714	0,449060566142678	0,778575741050357
1221	1039	25	59,03144654	0,628620714	0,420856789	ballo	2	1	0,958	4	0,363	1	1	studied	805,3018868	864,3333333	1	studied	80	1,93976572655714	0,449060566142678	0,778575741050357
1222	1039	25	59,03144654	0,628620714	0,420856789	vento	2	1	0,808	4	0,48	1	1	studied	805,3018868	864,3333333	1	studied	80	1,93976572655714	0,449060566142678	0,778575741050357
1223	1039	25	59,03144654	0,628620714	0,420856789	italiana	2	1	0,725	4	0,413	1	1	studied	805,3018868	864,3333333	1	studied	80	1,93976572655714	0,449060566142678	0,778575741050357
1224	1039	25	59,03144654	0,628620714	0,420856789	scassinare	2	1	3,121	3	0,696	1	1	studied	805,3018868	864,3333333	1	studied	80	1,93976572655714	0,449060566142678	0,778575741050357
1225	1039	25	59,03144654	0,628620714	0,420856789	coperta	2	1	1,441	4	0,246	1	1	studied	805,3018868	864,3333333	1	studied	80	1,93976572655714	0,449060566142678	0,778575741050357
1226	1039	25	59,03144654	0,628620714	0,420856789	formica	2	0	1,94	3	0,263	1	0	weakly	805,3018868	864,3333333	1	new	80	1,93976572655714	0,449060566142678	0,778575741050357
1227	1039	25	59,03144654	0,628620714	0,420856789	dolce	2	1	1,024	4	0,497	1	1	studied	805,3018868	864,3333333	1	studied	80	1,93976572655714	0,449060566142678	0,778575741050357
1228	1039	25	59,03144654	0,628620714	0,420856789	cammello	2	1	0,756	4	0,329	1	1	studied	805,3018868	864,3333333	1	studied	80	1,93976572655714	0,449060566142678	0,778575741050357
1229	1039	25	59,03144654	0,628620714	0,420856789	anziano	2	1	0,908	4	0,313	1	1	studied	805,3018868	864,3333333	1	studied	80	1,93976572655714	0,449060566142678	0,778575741050357
1230	1039	25	59,03144654	0,628620714	0,420856789	freddo	2	1	3,058	3	0,53	1	0	critical	805,3018868	864,3333333	0	new	80	1,93976572655714	0,449060566142678	0,778575741050357
1231	1039	25	59,03144654	0,628620714	0,420856789	fobia	2	0	1,223	4	0,296	1	0	weakly	805,3018868	864,3333333	1	new	80	1,93976572655714	0,449060566142678	0,778575741050357
1232	1039	25	59,03144654	0,628620714	0,420856789	scuola	2	1	0,94	4	0,28	1	1	studied	805,3018868	864,3333333	1	studied	80	1,93976572655714	0,449060566142678	0,778575741050357
1233	1039	25	59,03144654	0,628620714	0,420856789	ladro	2	1	0,824	4	0,296	1	0	critical	805,3018868	864,3333333	0	new	80	1,93976572655714	0,449060566142678	0,778575741050357
1234	1039	25	59,03144654	0,628620714	0,420856789	sole	2	0	1,074	4	0,33	1	0	unrelated	805,3018868	864,3333333	1	new	80	1,93976572655714	0,449060566142678	0,778575741050357
1235	1039	25	59,03144654	0,628620714	0,420856789	puzza	2	0	1,007	4	0,43	1	0	weakly	805,3018868	864,3333333	1	new	80	1,93976572655714	0,449060566142678	0,778575741050357
1236	1039	25	59,03144654	0,628620714	0,420856789	comoda	2	1	1,155	3	1,912	1	0	weakly	805,3018868	864,3333333	0	new	80	1,93976572655714	0,449060566142678	0,778575741050357
1237	1039	25	59,03144654	0,628620714	0,420856789	farina	2	0	1,324	4	0,362	1	0	unrelated	805,3018868	864,3333333	1	new	80	1,93976572655714	0,449060566142678	0,778575741050357
1238	1039	25	59,03144654	0,628620714	0,420856789	scarpe	2	0	1,291	3	1,162	1	0	unrelated	805,3018868	864,3333333	1	new	80	1,93976572655714	0,449060566142678	0,778575741050357
1239	1039	25	59,03144654	0,628620714	0,420856789	inquinamento	2	1	1,189	4	0,346	1	1	studied	805,3018868	864,3333333	1	studied	80	1,93976572655714	0,449060566142678	0,778575741050357
1240	1039	25	59,03144654	0,628620714	0,420856789	bocca	2	1	0,69	4	0,363	1	1	studied	805,3018868	864,3333333	1	studied	80	1,93976572655714	0,449060566142678	0,778575741050357
1241	1039	25	59,03144654	0,628620714	0,420856789	tabacco	2	1	0,691	4	0,38	1	1	studied	805,3018868	864,3333333	1	studied	80	1,93976572655714	0,449060566142678	0,778575741050357
1242	1039	25	59,03144654	0,628620714	0,420856789	nicotina	2	1	0,773	4	0,38	1	1	studied	805,3018868	864,3333333	1	studied	80	1,93976572655714	0,449060566142678	0,778575741050357
1243	1039	25	59,03144654	0,628620714	0,420856789	astuccio	2	0	1,389	4	0,463	1	0	weakly	805,3018868	864,3333333	1	new	80	1,93976572655714	0,449060566142678	0,778575741050357
1244	1039	25	59,03144654	0,628620714	0,420856789	amaro	2	0	2,025	3	0,48	1	0	critical	805,3018868	864,3333333	1	new	80	1,93976572655714	0,449060566142678	0,778575741050357
1245	1039	25	59,03144654	0,628620714	0,420856789	nero	2	0	3,591	4	2,679	1	0	weakly	805,3018868	864,3333333	1	new	80	1,93976572655714	0,449060566142678	0,778575741050357
1246	1039	25	59,03144654	0,628620714	0,420856789	salato	2	0	1,291	4	0,396	1	0	weakly	805,3018868	864,3333333	1	new	80	1,93976572655714	0,449060566142678	0,778575741050357
1247	1039	25	59,03144654	0,628620714	0,420856789	alcolico	2	1	0,707	4	0,296	1	1	studied	805,3018868	864,3333333	1	studied	80	1,93976572655714	0,449060566142678	0,778575741050357
1248	1039	25	59,03144654	0,628620714	0,420856789	sciare	2	0	1,856	4	0,446	1	0	weakly	805,3018868	864,3333333	1	new	80	1,93976572655714	0,449060566142678	0,778575741050357
1249	1039	25	59,03144654	0,628620714	0,420856789	neve	2	1	2,373	4	0,896	1	1	studied	805,3018868	864,3333333	1	studied	80	1,93976572655714	0,449060566142678	0,778575741050357
1250	1039	25	59,03144654	0,628620714	0,420856789	scomoda	2	1	0,706	4	0,413	1	1	studied	805,3018868	864,3333333	1	studied	80	1,93976572655714	0,449060566142678	0,778575741050357
1251	1039	25	59,03144654	0,628620714	0,420856789	lento	2	1	0,791	4	0,397	1	0	critical	805,3018868	864,3333333	0	new	80	1,93976572655714	0,449060566142678	0,778575741050357
1252	1039	25	59,03144654	0,628620714	0,420856789	insetto	2	1	0,723	4	0,279	1	1	studied	805,3018868	864,3333333	1	studied	80	1,93976572655714	0,449060566142678	0,778575741050357
1253	1039	25	59,03144654	0,628620714	0,420856789	pipa	2	1	3,173	4	1,386	1	1	studied	805,3018868	864,3333333	1	studied	80	1,93976572655714	0,449060566142678	0,778575741050357
1254	1039	25	59,03144654	0,628620714	0,420856789	plastica	2	0	1,074	4	0,68	1	0	unrelated	805,3018868	864,3333333	1	new	80	1,93976572655714	0,449060566142678	0,778575741050357
1255	1039	25	59,03144654	0,628620714	0,420856789	filo	2	1	1,958	3	0,88	1	1	studied	805,3018868	864,3333333	1	studied	80	1,93976572655714	0,449060566142678	0,778575741050357
1256	1039	25	59,03144654	0,628620714	0,420856789	ragno	2	0	1,858	4	0,413	1	0	critical	805,3018868	864,3333333	1	new	80	1,93976572655714	0,449060566142678	0,778575741050357
1257	1039	25	59,03144654	0,628620714	0,420856789	tavolo	2	1	0,824	4	0,33	1	1	studied	805,3018868	864,3333333	1	studied	80	1,93976572655714	0,449060566142678	0,778575741050357
1258	1039	25	59,03144654	0,628620714	0,420856789	paura	2	0	2,47	3	0,362	1	1	studied	805,3018868	864,3333333	0	studied	80	1,93976572655714	0,449060566142678	0,778575741050357
1259	1039	25	59,03144654	0,628620714	0,420856789	piatta	2	0	1,173	4	0,663	1	0	unrelated	805,3018868	864,3333333	1	new	80	1,93976572655714	0,449060566142678	0,778575741050357
1260	1039	25	59,03144654	0,628620714	0,420856789	suono	2	0	0,991	4	0,347	1	0	unrelated	805,3018868	864,3333333	1	new	80	1,93976572655714	0,449060566142678	0,778575741050357
1261	1039	25	59,03144654	0,628620714	0,420856789	studio	2	0	1,874	3	0,397	1	0	weakly	805,3018868	864,3333333	1	new	80	1,93976572655714	0,449060566142678	0,778575741050357
1262	1039	25	59,03144654	0,628620714	0,420856789	pianta	2	0	1,157	4	0,729	1	0	unrelated	805,3018868	864,3333333	1	new	80	1,93976572655714	0,449060566142678	0,778575741050357
1263	1039	25	59,03144654	0,628620714	0,420856789	ago	2	0	0,941	4	0,446	1	0	critical	805,3018868	864,3333333	1	new	80	1,93976572655714	0,449060566142678	0,778575741050357
1264	1039	25	59,03144654	0,628620714	0,420856789	furfante	2	1	0,824	4	0,395	1	1	studied	805,3018868	864,3333333	1	studied	80	1,93976572655714	0,449060566142678	0,778575741050357
1265	1039	25	59,03144654	0,628620714	0,420856789	punta	2	1	0,808	4	0,346	1	1	studied	805,3018868	864,3333333	1	studied	80	1,93976572655714	0,449060566142678	0,778575741050357
1266	1039	25	59,03144654	0,628620714	0,420856789	medicina	2	0	1,123	4	0,395	1	0	weakly	805,3018868	864,3333333	1	new	80	1,93976572655714	0,449060566142678	0,778575741050357
1267	1039	25	59,03144654	0,628620714	0,420856789	rapinatore	2	1	1,456	4	1,046	1	1	studied	805,3018868	864,3333333	1	studied	80	1,93976572655714	0,449060566142678	0,778575741050357
1268	1039	25	59,03144654	0,628620714	0,420856789	piano	2	1	2,841	2	0,48	1	0	weakly	805,3018868	864,3333333	0	new	80	1,93976572655714	0,449060566142678	0,778575741050357
1269	1039	25	59,03144654	0,628620714	0,420856789	inchiostro	2	1	1,588	4	0,262	1	1	studied	805,3018868	864,3333333	1	studied	80	1,93976572655714	0,449060566142678	0,778575741050357
1270	1039	25	59,03144654	0,628620714	0,420856789	naso	2	0	1,424	3	2,113	1	0	weakly	805,3018868	864,3333333	1	new	80	1,93976572655714	0,449060566142678	0,778575741050357
1271	1039	25	59,03144654	0,628620714	0,420856789	gambe	2	0	3,738	3	1,245	1	1	studied	805,3018868	864,3333333	0	studied	80	1,93976572655714	0,449060566142678	0,778575741050357
1272	1039	25	59,03144654	0,628620714	0,420856789	capelli	2	0	1,774	4	0,38	1	0	unrelated	805,3018868	864,3333333	1	new	80	1,93976572655714	0,449060566142678	0,778575741050357
1273	1039	25	59,03144654	0,628620714	0,420856789	accendere	2	0	1,589	4	0,547	1	0	weakly	805,3018868	864,3333333	1	new	80	1,93976572655714	0,449060566142678	0,778575741050357
1274	1039	25	59,03144654	0,628620714	0,420856789	fumo	2	0	1,506	4	1,029	1	0	critical	805,3018868	864,3333333	1	new	80	1,93976572655714	0,449060566142678	0,778575741050357
1275	1039	25	59,03144654	0,628620714	0,420856789	cucire	2	1	2,474	3	0,363	1	1	studied	805,3018868	864,3333333	1	studied	80	1,93976572655714	0,449060566142678	0,778575741050357
1276	1039	25	59,03144654	0,628620714	0,420856789	penna	2	0	1,79	3	0,746	1	0	critical	805,3018868	864,3333333	1	new	80	1,93976572655714	0,449060566142678	0,778575741050357
1277	1039	25	59,03144654	0,628620714	0,420856789	grafia	2	0	1,14	4	0,446	1	0	weakly	805,3018868	864,3333333	1	new	80	1,93976572655714	0,449060566142678	0,778575741050357
1278	1039	25	59,03144654	0,628620714	0,420856789	tela	2	1	1,192	4	0,38	1	1	studied	805,3018868	864,3333333	1	studied	80	1,93976572655714	0,449060566142678	0,778575741050357
1279	1039	25	59,03144654	0,628620714	0,420856789	carcere	2	1	0,824	4	0,379	1	0	weakly	805,3018868	864,3333333	0	new	80	1,93976572655714	0,449060566142678	0,778575741050357
1280	1039	25	59,03144654	0,628620714	0,420856789	iniezione	2	0	1,589	3	1,112	1	0	weakly	805,3018868	864,3333333	1	new	80	1,93976572655714	0,449060566142678	0,778575741050357
1281	1041	24	19,57142857	0,617231727	0,125413556	pistola	1	0	0,828	4	0,511	1	0	weakly	789	808,5714286	1	new	80	0,445879444837189	0,373812187652979	-0,0449759116670872
1282	1041	24	19,57142857	0,617231727	0,125413556	sedia	1	1	1,611	2	0,228	1	0	critical	789	808,5714286	0	new	80	0,445879444837189	0,373812187652979	-0,0449759116670872
1283	1041	24	19,57142857	0,617231727	0,125413556	veloce	1	1	1,044	4	0,229	1	1	studied	789	808,5714286	1	studied	80	0,445879444837189	0,373812187652979	-0,0449759116670872
1284	1041	24	19,57142857	0,617231727	0,125413556	scassinare	1	1	1,061	4	0,328	1	1	studied	789	808,5714286	1	studied	80	0,445879444837189	0,373812187652979	-0,0449759116670872
1285	1041	24	19,57142857	0,617231727	0,125413556	naso	1	0	1,012	3	1,311	1	0	weakly	789	808,5714286	1	new	80	0,445879444837189	0,373812187652979	-0,0449759116670872
1286	1041	24	19,57142857	0,617231727	0,125413556	studio	1	0	1,662	1	0,145	1	0	weakly	789	808,5714286	1	new	80	0,445879444837189	0,373812187652979	-0,0449759116670872
1287	1041	24	19,57142857	0,617231727	0,125413556	nicotina	1	0	0,961	4	0,077	1	1	studied	789	808,5714286	0	studied	80	0,445879444837189	0,373812187652979	-0,0449759116670872
1288	1041	24	19,57142857	0,617231727	0,125413556	italia	1	1	1,179	4	0,26	1	1	studied	789	808,5714286	1	studied	80	0,445879444837189	0,373812187652979	-0,0449759116670872
1289	1041	24	19,57142857	0,617231727	0,125413556	amaro	1	1	1,496	3	1,395	1	0	critical	789	808,5714286	0	new	80	0,445879444837189	0,373812187652979	-0,0449759116670872
1290	1041	24	19,57142857	0,617231727	0,125413556	puzza	1	0	1,328	4	0,129	1	0	weakly	789	808,5714286	1	new	80	0,445879444837189	0,373812187652979	-0,0449759116670872
1291	1041	24	19,57142857	0,617231727	0,125413556	mondiali	1	0	0,978	4	0,444	1	0	weakly	789	808,5714286	1	new	80	0,445879444837189	0,373812187652979	-0,0449759116670872
1292	1041	24	19,57142857	0,617231727	0,125413556	tavolo	1	0	1,611	3	0,462	1	1	studied	789	808,5714286	0	studied	80	0,445879444837189	0,373812187652979	-0,0449759116670872
1293	1041	24	19,57142857	0,617231727	0,125413556	piano	1	0	1,362	4	0,429	1	0	weakly	789	808,5714286	1	new	80	0,445879444837189	0,373812187652979	-0,0449759116670872
1294	1041	24	19,57142857	0,617231727	0,125413556	bocca	1	1	2,813	1	0,26	1	1	studied	789	808,5714286	1	studied	80	0,445879444837189	0,373812187652979	-0,0449759116670872
1295	1041	24	19,57142857	0,617231727	0,125413556	ragno	1	0	1,078	4	0,262	1	0	critical	789	808,5714286	1	new	80	0,445879444837189	0,373812187652979	-0,0449759116670872
1296	1041	24	19,57142857	0,617231727	0,125413556	scuola	1	1	0,896	4	0,676	1	1	studied	789	808,5714286	1	studied	80	0,445879444837189	0,373812187652979	-0,0449759116670872
1297	1041	24	19,57142857	0,617231727	0,125413556	suono	1	0	1,128	3	0,461	1	0	unrelated	789	808,5714286	1	new	80	0,445879444837189	0,373812187652979	-0,0449759116670872
1298	1041	24	19,57142857	0,617231727	0,125413556	neve	1	1	0,73	4	0,544	1	1	studied	789	808,5714286	1	studied	80	0,445879444837189	0,373812187652979	-0,0449759116670872
1299	1041	24	19,57142857	0,617231727	0,125413556	alza	1	0	3,712	2	2,061	1	1	studied	789	808,5714286	0	studied	80	0,445879444837189	0,373812187652979	-0,0449759116670872
1300	1041	24	19,57142857	0,617231727	0,125413556	foglio	1	0	0,812	4	0,094	1	1	studied	789	808,5714286	0	studied	80	0,445879444837189	0,373812187652979	-0,0449759116670872
1301	1041	24	19,57142857	0,617231727	0,125413556	farina	1	0	0,911	4	1,044	1	0	unrelated	789	808,5714286	1	new	80	0,445879444837189	0,373812187652979	-0,0449759116670872
1302	1041	24	19,57142857	0,617231727	0,125413556	medicina	1	0	0,944	4	0,111	1	0	weakly	789	808,5714286	1	new	80	0,445879444837189	0,373812187652979	-0,0449759116670872
1303	1041	24	19,57142857	0,617231727	0,125413556	punta	1	0	1,562	2	0,443	1	1	studied	789	808,5714286	0	studied	80	0,445879444837189	0,373812187652979	-0,0449759116670872
1304	1041	24	19,57142857	0,617231727	0,125413556	morbido	1	0	1,179	4	0,079	1	0	unrelated	789	808,5714286	1	new	80	0,445879444837189	0,373812187652979	-0,0449759116670872
1305	1041	24	19,57142857	0,617231727	0,125413556	tabacco	1	1	0,86	2	0,961	1	1	studied	789	808,5714286	1	studied	80	0,445879444837189	0,373812187652979	-0,0449759116670872
1306	1041	24	19,57142857	0,617231727	0,125413556	furfante	1	0	1,511	1	1,494	1	1	studied	789	808,5714286	0	studied	80	0,445879444837189	0,373812187652979	-0,0449759116670872
1307	1041	24	19,57142857	0,617231727	0,125413556	cammello	1	0	0,977	4	0,661	1	1	studied	789	808,5714286	0	studied	80	0,445879444837189	0,373812187652979	-0,0449759116670872
1308	1041	24	19,57142857	0,617231727	0,125413556	pipa	1	0	1,779	2	0,544	1	1	studied	789	808,5714286	0	studied	80	0,445879444837189	0,373812187652979	-0,0449759116670872
1309	1041	24	19,57142857	0,617231727	0,125413556	grafia	1	0	1,229	4	0,326	1	0	weakly	789	808,5714286	1	new	80	0,445879444837189	0,373812187652979	-0,0449759116670872
1310	1041	24	19,57142857	0,617231727	0,125413556	alcolico	1	1	1,63	2	0,494	1	1	studied	789	808,5714286	1	studied	80	0,445879444837189	0,373812187652979	-0,0449759116670872
1311	1041	24	19,57142857	0,617231727	0,125413556	bella	1	0	1,396	4	0,894	1	0	unrelated	789	808,5714286	1	new	80	0,445879444837189	0,373812187652979	-0,0449759116670872
1312	1041	24	19,57142857	0,617231727	0,125413556	paglia	1	1	0,979	3	0,327	1	1	studied	789	808,5714286	1	studied	80	0,445879444837189	0,373812187652979	-0,0449759116670872
1313	1041	24	19,57142857	0,617231727	0,125413556	freddo	1	0	1,913	1	0,411	1	0	critical	789	808,5714286	1	new	80	0,445879444837189	0,373812187652979	-0,0449759116670872
1314	1041	24	19,57142857	0,617231727	0,125413556	comoda	1	0	2,377	1	0,278	1	0	weakly	789	808,5714286	1	new	80	0,445879444837189	0,373812187652979	-0,0449759116670872
1315	1041	24	19,57142857	0,617231727	0,125413556	formica	1	0	2,262	3	0,728	1	0	weakly	789	808,5714286	1	new	80	0,445879444837189	0,373812187652979	-0,0449759116670872
1316	1041	24	19,57142857	0,617231727	0,125413556	sciare	1	0	1,545	3	0,378	1	0	weakly	789	808,5714286	1	new	80	0,445879444837189	0,373812187652979	-0,0449759116670872
1317	1041	24	19,57142857	0,617231727	0,125413556	lento	1	1	1,429	2	1,76	1	0	critical	789	808,5714286	0	new	80	0,445879444837189	0,373812187652979	-0,0449759116670872
1318	1041	24	19,57142857	0,617231727	0,125413556	dolce	1	1	1,431	1	0,21	1	1	studied	789	808,5714286	1	studied	80	0,445879444837189	0,373812187652979	-0,0449759116670872
1319	1041	24	19,57142857	0,617231727	0,125413556	gambe	1	0	1,529	2	0,161	1	1	studied	789	808,5714286	0	studied	80	0,445879444837189	0,373812187652979	-0,0449759116670872
1320	1041	24	19,57142857	0,617231727	0,125413556	penna	1	0	1,13	3	1,111	1	0	critical	789	808,5714286	1	new	80	0,445879444837189	0,373812187652979	-0,0449759116670872
1321	1041	24	19,57142857	0,617231727	0,125413556	pianta	1	0	1,011	3	0,129	1	0	unrelated	789	808,5714286	1	new	80	0,445879444837189	0,373812187652979	-0,0449759116670872
1322	1041	24	19,57142857	0,617231727	0,125413556	fobia	1	0	0,912	4	1,528	1	0	weakly	789	808,5714286	1	new	80	0,445879444837189	0,373812187652979	-0,0449759116670872
1323	1041	24	19,57142857	0,617231727	0,125413556	ladro	1	1	0,762	4	2,81	1	0	critical	789	808,5714286	0	new	80	0,445879444837189	0,373812187652979	-0,0449759116670872
1324	1041	24	19,57142857	0,617231727	0,125413556	cucire	1	1	1,412	2	1,277	1	1	studied	789	808,5714286	1	studied	80	0,445879444837189	0,373812187652979	-0,0449759116670872
1325	1041	24	19,57142857	0,617231727	0,125413556	ghiaccio	1	0	1,227	2	0,361	1	1	studied	789	808,5714286	0	studied	80	0,445879444837189	0,373812187652979	-0,0449759116670872
1326	1041	24	19,57142857	0,617231727	0,125413556	lucano	1	1	0,913	4	0,228	1	1	studied	789	808,5714286	1	studied	80	0,445879444837189	0,373812187652979	-0,0449759116670872
1327	1041	24	19,57142857	0,617231727	0,125413556	scomoda	1	0	1,144	3	0,744	1	1	studied	789	808,5714286	0	studied	80	0,445879444837189	0,373812187652979	-0,0449759116670872
1328	1041	24	19,57142857	0,617231727	0,125413556	bandiera	1	1	0,877	4	0,261	1	0	critical	789	808,5714286	0	new	80	0,445879444837189	0,373812187652979	-0,0449759116670872
1329	1041	24	19,57142857	0,617231727	0,125413556	iniezione	1	0	1,861	2	0,794	1	0	weakly	789	808,5714286	1	new	80	0,445879444837189	0,373812187652979	-0,0449759116670872
1330	1041	24	19,57142857	0,617231727	0,125413556	velenoso	1	1	2,678	1	0,244	1	1	studied	789	808,5714286	1	studied	80	0,445879444837189	0,373812187652979	-0,0449759116670872
1331	1041	24	19,57142857	0,617231727	0,125413556	rapinatore	1	1	1,744	2	2,403	1	1	studied	789	808,5714286	1	studied	80	0,445879444837189	0,373812187652979	-0,0449759116670872
1332	1041	24	19,57142857	0,617231727	0,125413556	vento	1	1	1,379	2	0,244	1	1	studied	789	808,5714286	1	studied	80	0,445879444837189	0,373812187652979	-0,0449759116670872
1333	1041	24	19,57142857	0,617231727	0,125413556	ago	1	1	0,847	4	0,294	1	0	critical	789	808,5714286	0	new	80	0,445879444837189	0,373812187652979	-0,0449759116670872
1334	1041	24	19,57142857	0,617231727	0,125413556	filo	1	1	1,096	2	0,677	1	1	studied	789	808,5714286	1	studied	80	0,445879444837189	0,373812187652979	-0,0449759116670872
1335	1041	24	19,57142857	0,617231727	0,125413556	fumo	1	0	1,346	3	0,561	1	0	critical	789	808,5714286	1	new	80	0,445879444837189	0,373812187652979	-0,0449759116670872
1336	1041	24	19,57142857	0,617231727	0,125413556	nero	1	0	0,862	4	0,744	1	0	weakly	789	808,5714286	1	new	80	0,445879444837189	0,373812187652979	-0,0449759116670872
1337	1041	24	19,57142857	0,617231727	0,125413556	coperta	1	0	2,228	1	0,077	1	1	studied	789	808,5714286	0	studied	80	0,445879444837189	0,373812187652979	-0,0449759116670872
1338	1041	24	19,57142857	0,617231727	0,125413556	sole	1	0	1,146	3	0,227	1	0	unrelated	789	808,5714286	1	new	80	0,445879444837189	0,373812187652979	-0,0449759116670872
1339	1041	24	19,57142857	0,617231727	0,125413556	paura	1	1	0,862	4	0,277	1	1	studied	789	808,5714286	1	studied	80	0,445879444837189	0,373812187652979	-0,0449759116670872
1340	1041	24	19,57142857	0,617231727	0,125413556	insetto	1	1	0,961	4	0,228	1	1	studied	789	808,5714286	1	studied	80	0,445879444837189	0,373812187652979	-0,0449759116670872
1341	1041	24	19,57142857	0,617231727	0,125413556	inquinamento	1	0	1,342	4	0,161	1	1	studied	789	808,5714286	0	studied	80	0,445879444837189	0,373812187652979	-0,0449759116670872
1342	1041	24	19,57142857	0,617231727	0,125413556	anziano	1	0	0,662	4	1,873	1	1	studied	789	808,5714286	0	studied	80	0,445879444837189	0,373812187652979	-0,0449759116670872
1343	1041	24	19,57142857	0,617231727	0,125413556	salato	1	0	1,545	2	0,677	1	0	weakly	789	808,5714286	1	new	80	0,445879444837189	0,373812187652979	-0,0449759116670872
1344	1041	24	19,57142857	0,617231727	0,125413556	italiana	1	0	2,094	3	1,177	1	1	studied	789	808,5714286	0	studied	80	0,445879444837189	0,373812187652979	-0,0449759116670872
1345	1041	24	19,57142857	0,617231727	0,125413556	carcere	1	0	1,029	1	0,144	1	0	weakly	789	808,5714286	1	new	80	0,445879444837189	0,373812187652979	-0,0449759116670872
1346	1041	24	19,57142857	0,617231727	0,125413556	capelli	1	0	1,311	3	0,194	1	0	unrelated	789	808,5714286	1	new	80	0,445879444837189	0,373812187652979	-0,0449759116670872
1347	1041	24	19,57142857	0,617231727	0,125413556	scarpe	1	0	1,297	4	0,294	1	0	unrelated	789	808,5714286	1	new	80	0,445879444837189	0,373812187652979	-0,0449759116670872
1348	1041	24	19,57142857	0,617231727	0,125413556	valzer	1	1	1,312	4	0,211	1	1	studied	789	808,5714286	1	studied	80	0,445879444837189	0,373812187652979	-0,0449759116670872
1349	1041	24	19,57142857	0,617231727	0,125413556	astuccio	1	0	0,961	2	0,577	1	0	weakly	789	808,5714286	1	new	80	0,445879444837189	0,373812187652979	-0,0449759116670872
1350	1041	24	19,57142857	0,617231727	0,125413556	plastica	1	0	0,845	4	0,46	1	0	unrelated	789	808,5714286	1	new	80	0,445879444837189	0,373812187652979	-0,0449759116670872
1351	1041	24	19,57142857	0,617231727	0,125413556	assassino	1	1	1,011	3	1,244	1	1	studied	789	808,5714286	1	studied	80	0,445879444837189	0,373812187652979	-0,0449759116670872
1352	1041	24	19,57142857	0,617231727	0,125413556	tiepido	1	0	0,863	4	0,128	1	1	studied	789	808,5714286	0	studied	80	0,445879444837189	0,373812187652979	-0,0449759116670872
1353	1041	24	19,57142857	0,617231727	0,125413556	tela	1	1	0,896	4	0,778	1	1	studied	789	808,5714286	1	studied	80	0,445879444837189	0,373812187652979	-0,0449759116670872
1354	1041	24	19,57142857	0,617231727	0,125413556	innalzare	1	1	1,995	1	0,343	1	0	weakly	789	808,5714286	0	new	80	0,445879444837189	0,373812187652979	-0,0449759116670872
1355	1041	24	19,57142857	0,617231727	0,125413556	accendere	1	0	0,978	4	0,145	1	0	weakly	789	808,5714286	1	new	80	0,445879444837189	0,373812187652979	-0,0449759116670872
1356	1041	24	19,57142857	0,617231727	0,125413556	pungere	1	0	3,262	2	1,911	1	0	weakly	789	808,5714286	1	new	80	0,445879444837189	0,373812187652979	-0,0449759116670872
1357	1041	24	19,57142857	0,617231727	0,125413556	piatta	1	0	1,261	4	0,244	1	0	unrelated	789	808,5714286	1	new	80	0,445879444837189	0,373812187652979	-0,0449759116670872
1358	1041	24	19,57142857	0,617231727	0,125413556	ballo	1	0	1,912	1	1,278	1	1	studied	789	808,5714286	0	studied	80	0,445879444837189	0,373812187652979	-0,0449759116670872
1359	1041	24	19,57142857	0,617231727	0,125413556	nera	1	1	0,862	4	0,71	1	1	studied	789	808,5714286	1	studied	80	0,445879444837189	0,373812187652979	-0,0449759116670872
1360	1041	24	19,57142857	0,617231727	0,125413556	inchiostro	1	1	1,094	4	0,263	1	1	studied	789	808,5714286	1	studied	80	0,445879444837189	0,373812187652979	-0,0449759116670872
1361	1043	32	-22,70614035	0,621951597	0,331328827	naso	1	0	1,582	3	0,432	1	0	weakly	735,4561404	712,75	1	new	80	-1,15467431776055	0,404996924643387	0,529015443727437
1362	1043	32	-22,70614035	0,621951597	0,331328827	comoda	1	1	1,098	3	1,165	1	0	weakly	735,4561404	712,75	0	new	80	-1,15467431776055	0,404996924643387	0,529015443727437
1363	1043	32	-22,70614035	0,621951597	0,331328827	paura	1	1	1,25	2	0,363	1	1	studied	735,4561404	712,75	1	studied	80	-1,15467431776055	0,404996924643387	0,529015443727437
1364	1043	32	-22,70614035	0,621951597	0,331328827	carcere	1	0	0,565	3	0,496	1	0	weakly	735,4561404	712,75	1	new	80	-1,15467431776055	0,404996924643387	0,529015443727437
1365	1043	32	-22,70614035	0,621951597	0,331328827	farina	1	0	0,749	4	0,664	1	0	unrelated	735,4561404	712,75	1	new	80	-1,15467431776055	0,404996924643387	0,529015443727437
1366	1043	32	-22,70614035	0,621951597	0,331328827	ago	1	1	1,165	3	0,598	1	0	critical	735,4561404	712,75	0	new	80	-1,15467431776055	0,404996924643387	0,529015443727437
1367	1043	32	-22,70614035	0,621951597	0,331328827	scomoda	1	1	1,932	4	0,546	1	1	studied	735,4561404	712,75	1	studied	80	-1,15467431776055	0,404996924643387	0,529015443727437
1368	1043	32	-22,70614035	0,621951597	0,331328827	cammello	1	0	0,849	3	0,765	1	1	studied	735,4561404	712,75	0	studied	80	-1,15467431776055	0,404996924643387	0,529015443727437
1369	1043	32	-22,70614035	0,621951597	0,331328827	cucire	1	1	0,882	4	0,63	1	1	studied	735,4561404	712,75	1	studied	80	-1,15467431776055	0,404996924643387	0,529015443727437
1370	1043	32	-22,70614035	0,621951597	0,331328827	filo	1	1	0,982	3	0,967	1	1	studied	735,4561404	712,75	1	studied	80	-1,15467431776055	0,404996924643387	0,529015443727437
1371	1043	32	-22,70614035	0,621951597	0,331328827	neve	1	0	1,219	3	0,432	1	1	studied	735,4561404	712,75	0	studied	80	-1,15467431776055	0,404996924643387	0,529015443727437
1372	1043	32	-22,70614035	0,621951597	0,331328827	tela	1	0	1,065	3	1,574	1	1	studied	735,4561404	712,75	0	studied	80	-1,15467431776055	0,404996924643387	0,529015443727437
1373	1043	32	-22,70614035	0,621951597	0,331328827	tavolo	1	0	0,898	2	0,516	1	1	studied	735,4561404	712,75	0	studied	80	-1,15467431776055	0,404996924643387	0,529015443727437
1374	1043	32	-22,70614035	0,621951597	0,331328827	ragno	1	0	0,798	2	0,43	1	0	critical	735,4561404	712,75	1	new	80	-1,15467431776055	0,404996924643387	0,529015443727437
1375	1043	32	-22,70614035	0,621951597	0,331328827	paglia	1	0	0,682	2	2,197	1	1	studied	735,4561404	712,75	0	studied	80	-1,15467431776055	0,404996924643387	0,529015443727437
1376	1043	32	-22,70614035	0,621951597	0,331328827	medicina	1	0	0,749	2	0,769	1	0	weakly	735,4561404	712,75	1	new	80	-1,15467431776055	0,404996924643387	0,529015443727437
1377	1043	32	-22,70614035	0,621951597	0,331328827	lento	1	1	1,365	2	1,032	1	0	critical	735,4561404	712,75	0	new	80	-1,15467431776055	0,404996924643387	0,529015443727437
1378	1043	32	-22,70614035	0,621951597	0,331328827	nera	1	0	1,353	3	0,464	1	1	studied	735,4561404	712,75	0	studied	80	-1,15467431776055	0,404996924643387	0,529015443727437
1379	1043	32	-22,70614035	0,621951597	0,331328827	salato	1	0	1,132	2	0,679	1	0	weakly	735,4561404	712,75	1	new	80	-1,15467431776055	0,404996924643387	0,529015443727437
1380	1043	32	-22,70614035	0,621951597	0,331328827	alza	1	1	1,499	4	0,653	1	1	studied	735,4561404	712,75	1	studied	80	-1,15467431776055	0,404996924643387	0,529015443727437
1381	1043	32	-22,70614035	0,621951597	0,331328827	nero	1	0	4,065	2	1,25	1	0	weakly	735,4561404	712,75	1	new	80	-1,15467431776055	0,404996924643387	0,529015443727437
1382	1043	32	-22,70614035	0,621951597	0,331328827	inquinamento	1	1	1,182	4	0,514	1	1	studied	735,4561404	712,75	1	studied	80	-1,15467431776055	0,404996924643387	0,529015443727437
1383	1043	32	-22,70614035	0,621951597	0,331328827	inchiostro	1	1	1,282	3	0,548	1	1	studied	735,4561404	712,75	1	studied	80	-1,15467431776055	0,404996924643387	0,529015443727437
1384	1043	32	-22,70614035	0,621951597	0,331328827	dolce	1	0	1,215	2	2,134	1	1	studied	735,4561404	712,75	0	studied	80	-1,15467431776055	0,404996924643387	0,529015443727437
1385	1043	32	-22,70614035	0,621951597	0,331328827	coperta	1	0	1,049	2	0,464	1	1	studied	735,4561404	712,75	0	studied	80	-1,15467431776055	0,404996924643387	0,529015443727437
1386	1043	32	-22,70614035	0,621951597	0,331328827	alcolico	1	1	1,082	4	0,396	1	1	studied	735,4561404	712,75	1	studied	80	-1,15467431776055	0,404996924643387	0,529015443727437
1387	1043	32	-22,70614035	0,621951597	0,331328827	plastica	1	0	0,849	3	0,349	1	0	unrelated	735,4561404	712,75	1	new	80	-1,15467431776055	0,404996924643387	0,529015443727437
1388	1043	32	-22,70614035	0,621951597	0,331328827	tabacco	1	1	1,015	3	1,066	1	1	studied	735,4561404	712,75	1	studied	80	-1,15467431776055	0,404996924643387	0,529015443727437
1389	1043	32	-22,70614035	0,621951597	0,331328827	ghiaccio	1	0	0,899	2	0,713	1	1	studied	735,4561404	712,75	0	studied	80	-1,15467431776055	0,404996924643387	0,529015443727437
1390	1043	32	-22,70614035	0,621951597	0,331328827	pungere	1	1	1,115	4	0,497	1	0	weakly	735,4561404	712,75	0	new	80	-1,15467431776055	0,404996924643387	0,529015443727437
1391	1043	32	-22,70614035	0,621951597	0,331328827	ballo	1	1	5,101	3	0,882	1	1	studied	735,4561404	712,75	1	studied	80	-1,15467431776055	0,404996924643387	0,529015443727437
1392	1043	32	-22,70614035	0,621951597	0,331328827	gambe	1	0	1,015	2	0,566	1	1	studied	735,4561404	712,75	0	studied	80	-1,15467431776055	0,404996924643387	0,529015443727437
1393	1043	32	-22,70614035	0,621951597	0,331328827	morbido	1	0	1,915	2	0,58	1	0	unrelated	735,4561404	712,75	1	new	80	-1,15467431776055	0,404996924643387	0,529015443727437
1394	1043	32	-22,70614035	0,621951597	0,331328827	pipa	1	1	1,432	4	0,586	1	1	studied	735,4561404	712,75	1	studied	80	-1,15467431776055	0,404996924643387	0,529015443727437
1395	1043	32	-22,70614035	0,621951597	0,331328827	bandiera	1	1	1,149	4	0,514	1	0	critical	735,4561404	712,75	0	new	80	-1,15467431776055	0,404996924643387	0,529015443727437
1396	1043	32	-22,70614035	0,621951597	0,331328827	insetto	1	0	3,984	2	1,28	1	1	studied	735,4561404	712,75	0	studied	80	-1,15467431776055	0,404996924643387	0,529015443727437
1397	1043	32	-22,70614035	0,621951597	0,331328827	puzza	1	1	1,749	2	0,965	1	0	weakly	735,4561404	712,75	0	new	80	-1,15467431776055	0,404996924643387	0,529015443727437
1398	1043	32	-22,70614035	0,621951597	0,331328827	capelli	1	0	1,199	2	0,364	1	0	unrelated	735,4561404	712,75	1	new	80	-1,15467431776055	0,404996924643387	0,529015443727437
1399	1043	32	-22,70614035	0,621951597	0,331328827	accendere	1	0	1,736	3	0,382	1	0	weakly	735,4561404	712,75	1	new	80	-1,15467431776055	0,404996924643387	0,529015443727437
1400	1043	32	-22,70614035	0,621951597	0,331328827	sole	1	0	0,781	2	0,346	1	0	unrelated	735,4561404	712,75	1	new	80	-1,15467431776055	0,404996924643387	0,529015443727437
1401	1043	32	-22,70614035	0,621951597	0,331328827	ladro	1	0	1,27	2	0,699	1	0	critical	735,4561404	712,75	1	new	80	-1,15467431776055	0,404996924643387	0,529015443727437
1402	1043	32	-22,70614035	0,621951597	0,331328827	bocca	1	0	1,352	2	0,381	1	1	studied	735,4561404	712,75	0	studied	80	-1,15467431776055	0,404996924643387	0,529015443727437
1403	1043	32	-22,70614035	0,621951597	0,331328827	pistola	1	0	0,732	3	1,449	1	0	weakly	735,4561404	712,75	1	new	80	-1,15467431776055	0,404996924643387	0,529015443727437
1404	1043	32	-22,70614035	0,621951597	0,331328827	foglio	1	0	0,999	2	0,349	1	1	studied	735,4561404	712,75	0	studied	80	-1,15467431776055	0,404996924643387	0,529015443727437
1405	1043	32	-22,70614035	0,621951597	0,331328827	scuola	1	0	1,182	3	0,249	1	1	studied	735,4561404	712,75	0	studied	80	-1,15467431776055	0,404996924643387	0,529015443727437
1406	1043	32	-22,70614035	0,621951597	0,331328827	fumo	1	1	1,136	4	0,552	1	0	critical	735,4561404	712,75	0	new	80	-1,15467431776055	0,404996924643387	0,529015443727437
1407	1043	32	-22,70614035	0,621951597	0,331328827	amaro	1	1	1,682	2	0,613	1	0	critical	735,4561404	712,75	0	new	80	-1,15467431776055	0,404996924643387	0,529015443727437
1408	1043	32	-22,70614035	0,621951597	0,331328827	iniezione	1	0	2,099	2	0,531	1	0	weakly	735,4561404	712,75	1	new	80	-1,15467431776055	0,404996924643387	0,529015443727437
1409	1043	32	-22,70614035	0,621951597	0,331328827	lucano	1	1	1,483	4	0,381	1	1	studied	735,4561404	712,75	1	studied	80	-1,15467431776055	0,404996924643387	0,529015443727437
1410	1043	32	-22,70614035	0,621951597	0,331328827	pianta	1	0	0,815	2	0,53	1	0	unrelated	735,4561404	712,75	1	new	80	-1,15467431776055	0,404996924643387	0,529015443727437
1411	1043	32	-22,70614035	0,621951597	0,331328827	italia	1	1	1,482	3	0,566	1	1	studied	735,4561404	712,75	1	studied	80	-1,15467431776055	0,404996924643387	0,529015443727437
1412	1043	32	-22,70614035	0,621951597	0,331328827	tiepido	1	1	1,816	2	0,412	1	1	studied	735,4561404	712,75	1	studied	80	-1,15467431776055	0,404996924643387	0,529015443727437
1413	1043	32	-22,70614035	0,621951597	0,331328827	veloce	1	1	2,082	3	0,964	1	1	studied	735,4561404	712,75	1	studied	80	-1,15467431776055	0,404996924643387	0,529015443727437
1414	1043	32	-22,70614035	0,621951597	0,331328827	velenoso	1	0	0,765	3	0,763	1	1	studied	735,4561404	712,75	0	studied	80	-1,15467431776055	0,404996924643387	0,529015443727437
1415	1043	32	-22,70614035	0,621951597	0,331328827	anziano	1	0	0,898	3	0,365	1	1	studied	735,4561404	712,75	0	studied	80	-1,15467431776055	0,404996924643387	0,529015443727437
1416	1043	32	-22,70614035	0,621951597	0,331328827	scassinare	1	0	2,265	3	0,582	1	1	studied	735,4561404	712,75	0	studied	80	-1,15467431776055	0,404996924643387	0,529015443727437
1417	1043	32	-22,70614035	0,621951597	0,331328827	suono	1	0	0,898	4	0,682	1	0	unrelated	735,4561404	712,75	1	new	80	-1,15467431776055	0,404996924643387	0,529015443727437
1418	1043	32	-22,70614035	0,621951597	0,331328827	piano	1	0	0,948	3	0,415	1	0	weakly	735,4561404	712,75	1	new	80	-1,15467431776055	0,404996924643387	0,529015443727437
1419	1043	32	-22,70614035	0,621951597	0,331328827	freddo	1	0	0,886	2	0,564	1	0	critical	735,4561404	712,75	1	new	80	-1,15467431776055	0,404996924643387	0,529015443727437
1420	1043	32	-22,70614035	0,621951597	0,331328827	bella	1	0	1,066	3	0,949	1	0	unrelated	735,4561404	712,75	1	new	80	-1,15467431776055	0,404996924643387	0,529015443727437
1421	1043	32	-22,70614035	0,621951597	0,331328827	italiana	1	1	1,248	4	0,463	1	1	studied	735,4561404	712,75	1	studied	80	-1,15467431776055	0,404996924643387	0,529015443727437
1422	1043	32	-22,70614035	0,621951597	0,331328827	sciare	1	0	0,966	4	1,265	1	0	weakly	735,4561404	712,75	1	new	80	-1,15467431776055	0,404996924643387	0,529015443727437
1423	1043	32	-22,70614035	0,621951597	0,331328827	sedia	1	0	2,216	3	0,381	1	0	critical	735,4561404	712,75	1	new	80	-1,15467431776055	0,404996924643387	0,529015443727437
1424	1043	32	-22,70614035	0,621951597	0,331328827	nicotina	1	1	1,17	4	0,533	1	1	studied	735,4561404	712,75	1	studied	80	-1,15467431776055	0,404996924643387	0,529015443727437
1425	1043	32	-22,70614035	0,621951597	0,331328827	mondiali	1	0	1,016	3	0,686	1	0	weakly	735,4561404	712,75	1	new	80	-1,15467431776055	0,404996924643387	0,529015443727437
1426	1043	32	-22,70614035	0,621951597	0,331328827	studio	1	0	0,833	2	0,429	1	0	weakly	735,4561404	712,75	1	new	80	-1,15467431776055	0,404996924643387	0,529015443727437
1427	1043	32	-22,70614035	0,621951597	0,331328827	assassino	1	1	1,949	3	0,432	1	1	studied	735,4561404	712,75	1	studied	80	-1,15467431776055	0,404996924643387	0,529015443727437
1428	1043	32	-22,70614035	0,621951597	0,331328827	punta	1	0	1,382	4	1,449	1	1	studied	735,4561404	712,75	0	studied	80	-1,15467431776055	0,404996924643387	0,529015443727437
1429	1043	32	-22,70614035	0,621951597	0,331328827	furfante	1	0	0,731	3	0,347	1	1	studied	735,4561404	712,75	0	studied	80	-1,15467431776055	0,404996924643387	0,529015443727437
1430	1043	32	-22,70614035	0,621951597	0,331328827	rapinatore	1	1	1,649	1	0,748	1	1	studied	735,4561404	712,75	1	studied	80	-1,15467431776055	0,404996924643387	0,529015443727437
1431	1043	32	-22,70614035	0,621951597	0,331328827	piatta	1	0	1,032	2	0,632	1	0	unrelated	735,4561404	712,75	1	new	80	-1,15467431776055	0,404996924643387	0,529015443727437
1432	1043	32	-22,70614035	0,621951597	0,331328827	fobia	1	0	0,815	2	0,415	1	0	weakly	735,4561404	712,75	1	new	80	-1,15467431776055	0,404996924643387	0,529015443727437
1433	1043	32	-22,70614035	0,621951597	0,331328827	scarpe	1	0	0,931	2	0,547	1	0	unrelated	735,4561404	712,75	1	new	80	-1,15467431776055	0,404996924643387	0,529015443727437
1434	1043	32	-22,70614035	0,621951597	0,331328827	astuccio	1	0	0,766	3	0,836	1	0	weakly	735,4561404	712,75	1	new	80	-1,15467431776055	0,404996924643387	0,529015443727437
1435	1043	32	-22,70614035	0,621951597	0,331328827	grafia	1	0	0,798	3	0,648	1	0	weakly	735,4561404	712,75	1	new	80	-1,15467431776055	0,404996924643387	0,529015443727437
1436	1043	32	-22,70614035	0,621951597	0,331328827	formica	1	0	1,115	2	0,581	1	0	weakly	735,4561404	712,75	1	new	80	-1,15467431776055	0,404996924643387	0,529015443727437
1437	1043	32	-22,70614035	0,621951597	0,331328827	innalzare	1	0	1,449	2	0,696	1	0	weakly	735,4561404	712,75	1	new	80	-1,15467431776055	0,404996924643387	0,529015443727437
1438	1043	32	-22,70614035	0,621951597	0,331328827	penna	1	0	1,065	2	0,748	1	0	critical	735,4561404	712,75	1	new	80	-1,15467431776055	0,404996924643387	0,529015443727437
1439	1043	32	-22,70614035	0,621951597	0,331328827	vento	1	0	0,698	2	0,448	1	1	studied	735,4561404	712,75	0	studied	80	-1,15467431776055	0,404996924643387	0,529015443727437
1440	1043	32	-22,70614035	0,621951597	0,331328827	valzer	1	1	2,867	3	0,962	1	1	studied	735,4561404	712,75	1	studied	80	-1,15467431776055	0,404996924643387	0,529015443727437
1441	1044	26	4,665454545	0,660242124	0,129744132	sedia	2	1	1,325	1	0,277	1	0	critical	763,08	767,7454545	0	new	80	-0,118434289853729	0,657986946342951	-0,0329043777016486
1442	1044	26	4,665454545	0,660242124	0,129744132	formica	2	0	2,125	1	0,194	1	0	weakly	763,08	767,7454545	1	new	80	-0,118434289853729	0,657986946342951	-0,0329043777016486
1443	1044	26	4,665454545	0,660242124	0,129744132	italiana	2	1	14,491	1	1,127	1	1	studied	763,08	767,7454545	1	studied	80	-0,118434289853729	0,657986946342951	-0,0329043777016486
1444	1044	26	4,665454545	0,660242124	0,129744132	ladro	2	1	0,973	1	0,511	1	0	critical	763,08	767,7454545	0	new	80	-0,118434289853729	0,657986946342951	-0,0329043777016486
1445	1044	26	4,665454545	0,660242124	0,129744132	vento	2	0	1,226	1	0,345	1	1	studied	763,08	767,7454545	0	studied	80	-0,118434289853729	0,657986946342951	-0,0329043777016486
1446	1044	26	4,665454545	0,660242124	0,129744132	valzer	2	1	5,707	1	0,094	1	1	studied	763,08	767,7454545	1	studied	80	-0,118434289853729	0,657986946342951	-0,0329043777016486
1447	1044	26	4,665454545	0,660242124	0,129744132	studio	2	1	1,309	2	0,679	1	0	weakly	763,08	767,7454545	0	new	80	-0,118434289853729	0,657986946342951	-0,0329043777016486
1448	1044	26	4,665454545	0,660242124	0,129744132	sciare	2	0	1,441	1	0,144	1	0	weakly	763,08	767,7454545	1	new	80	-0,118434289853729	0,657986946342951	-0,0329043777016486
1449	1044	26	4,665454545	0,660242124	0,129744132	nicotina	2	1	0,693	4	0,411	1	1	studied	763,08	767,7454545	1	studied	80	-0,118434289853729	0,657986946342951	-0,0329043777016486
1450	1044	26	4,665454545	0,660242124	0,129744132	alza	2	0	7,625	1	0,094	1	1	studied	763,08	767,7454545	0	studied	80	-0,118434289853729	0,657986946342951	-0,0329043777016486
1451	1044	26	4,665454545	0,660242124	0,129744132	astuccio	2	0	1,841	1	0,377	1	0	weakly	763,08	767,7454545	1	new	80	-0,118434289853729	0,657986946342951	-0,0329043777016486
1452	1044	26	4,665454545	0,660242124	0,129744132	piano	2	1	1,174	4	0,179	1	0	weakly	763,08	767,7454545	0	new	80	-0,118434289853729	0,657986946342951	-0,0329043777016486
1453	1044	26	4,665454545	0,660242124	0,129744132	punta	2	0	0,874	1	0,144	1	1	studied	763,08	767,7454545	0	studied	80	-0,118434289853729	0,657986946342951	-0,0329043777016486
1454	1044	26	4,665454545	0,660242124	0,129744132	iniezione	2	1	1,307	1	0,594	1	0	weakly	763,08	767,7454545	0	new	80	-0,118434289853729	0,657986946342951	-0,0329043777016486
1455	1044	26	4,665454545	0,660242124	0,129744132	ago	2	0	0,608	1	0,127	1	0	critical	763,08	767,7454545	1	new	80	-0,118434289853729	0,657986946342951	-0,0329043777016486
1456	1044	26	4,665454545	0,660242124	0,129744132	tela	2	0	0,64	1	0,193	1	1	studied	763,08	767,7454545	0	studied	80	-0,118434289853729	0,657986946342951	-0,0329043777016486
1457	1044	26	4,665454545	0,660242124	0,129744132	gambe	2	1	1,19	1	0,128	1	1	studied	763,08	767,7454545	1	studied	80	-0,118434289853729	0,657986946342951	-0,0329043777016486
1458	1044	26	4,665454545	0,660242124	0,129744132	nera	2	0	4,524	1	0,178	1	1	studied	763,08	767,7454545	0	studied	80	-0,118434289853729	0,657986946342951	-0,0329043777016486
1459	1044	26	4,665454545	0,660242124	0,129744132	lucano	2	1	0,759	4	0,56	1	1	studied	763,08	767,7454545	1	studied	80	-0,118434289853729	0,657986946342951	-0,0329043777016486
1460	1044	26	4,665454545	0,660242124	0,129744132	insetto	2	1	2,908	1	0,126	1	1	studied	763,08	767,7454545	1	studied	80	-0,118434289853729	0,657986946342951	-0,0329043777016486
1461	1044	26	4,665454545	0,660242124	0,129744132	pipa	2	1	1,674	4	0,127	1	1	studied	763,08	767,7454545	1	studied	80	-0,118434289853729	0,657986946342951	-0,0329043777016486
1462	1044	26	4,665454545	0,660242124	0,129744132	grafia	2	0	0,674	1	0,144	1	0	weakly	763,08	767,7454545	1	new	80	-0,118434289853729	0,657986946342951	-0,0329043777016486
1463	1044	26	4,665454545	0,660242124	0,129744132	inquinamento	2	1	1,791	4	0,912	1	1	studied	763,08	767,7454545	1	studied	80	-0,118434289853729	0,657986946342951	-0,0329043777016486
1464	1044	26	4,665454545	0,660242124	0,129744132	ragno	2	1	1,056	1	0,595	1	0	critical	763,08	767,7454545	0	new	80	-0,118434289853729	0,657986946342951	-0,0329043777016486
1465	1044	26	4,665454545	0,660242124	0,129744132	scassinare	2	0	0,609	1	0,128	1	1	studied	763,08	767,7454545	0	studied	80	-0,118434289853729	0,657986946342951	-0,0329043777016486
1466	1044	26	4,665454545	0,660242124	0,129744132	salato	2	0	0,59	1	0,129	1	0	weakly	763,08	767,7454545	1	new	80	-0,118434289853729	0,657986946342951	-0,0329043777016486
1467	1044	26	4,665454545	0,660242124	0,129744132	bella	2	0	0,741	1	0,112	1	0	unrelated	763,08	767,7454545	1	new	80	-0,118434289853729	0,657986946342951	-0,0329043777016486
1468	1044	26	4,665454545	0,660242124	0,129744132	filo	2	0	5,874	1	0,81	1	1	studied	763,08	767,7454545	0	studied	80	-0,118434289853729	0,657986946342951	-0,0329043777016486
1469	1044	26	4,665454545	0,660242124	0,129744132	carcere	2	0	1,727	2	0,21	1	0	weakly	763,08	767,7454545	1	new	80	-0,118434289853729	0,657986946342951	-0,0329043777016486
1470	1044	26	4,665454545	0,660242124	0,129744132	inchiostro	2	1	1,776	4	0,38	1	1	studied	763,08	767,7454545	1	studied	80	-0,118434289853729	0,657986946342951	-0,0329043777016486
1471	1044	26	4,665454545	0,660242124	0,129744132	bocca	2	0	0,707	1	0,144	1	1	studied	763,08	767,7454545	0	studied	80	-0,118434289853729	0,657986946342951	-0,0329043777016486
1472	1044	26	4,665454545	0,660242124	0,129744132	fobia	2	0	1,274	1	0,209	1	0	weakly	763,08	767,7454545	1	new	80	-0,118434289853729	0,657986946342951	-0,0329043777016486
1473	1044	26	4,665454545	0,660242124	0,129744132	alcolico	2	1	1,242	3	0,277	1	1	studied	763,08	767,7454545	1	studied	80	-0,118434289853729	0,657986946342951	-0,0329043777016486
1474	1044	26	4,665454545	0,660242124	0,129744132	sole	2	0	1,207	1	0,227	1	0	unrelated	763,08	767,7454545	1	new	80	-0,118434289853729	0,657986946342951	-0,0329043777016486
1475	1044	26	4,665454545	0,660242124	0,129744132	foglio	2	0	1,289	1	0,211	1	1	studied	763,08	767,7454545	0	studied	80	-0,118434289853729	0,657986946342951	-0,0329043777016486
1476	1044	26	4,665454545	0,660242124	0,129744132	tabacco	2	1	1,824	4	1,027	1	1	studied	763,08	767,7454545	1	studied	80	-0,118434289853729	0,657986946342951	-0,0329043777016486
1477	1044	26	4,665454545	0,660242124	0,129744132	accendere	2	0	1,472	1	0,148	1	0	weakly	763,08	767,7454545	1	new	80	-0,118434289853729	0,657986946342951	-0,0329043777016486
1478	1044	26	4,665454545	0,660242124	0,129744132	rapinatore	2	0	0,741	1	0,177	1	1	studied	763,08	767,7454545	0	studied	80	-0,118434289853729	0,657986946342951	-0,0329043777016486
1479	1044	26	4,665454545	0,660242124	0,129744132	capelli	2	0	34,111	1	0,36	1	0	unrelated	763,08	767,7454545	1	new	80	-0,118434289853729	0,657986946342951	-0,0329043777016486
1480	1044	26	4,665454545	0,660242124	0,129744132	medicina	2	0	0,576	1	0,077	1	0	weakly	763,08	767,7454545	1	new	80	-0,118434289853729	0,657986946342951	-0,0329043777016486
1481	1044	26	4,665454545	0,660242124	0,129744132	cammello	2	1	3,09	4	0,429	1	1	studied	763,08	767,7454545	1	studied	80	-0,118434289853729	0,657986946342951	-0,0329043777016486
1482	1044	26	4,665454545	0,660242124	0,129744132	coperta	2	1	1,074	1	0,077	1	1	studied	763,08	767,7454545	1	studied	80	-0,118434289853729	0,657986946342951	-0,0329043777016486
1483	1044	26	4,665454545	0,660242124	0,129744132	velenoso	2	0	0,625	1	0,146	1	1	studied	763,08	767,7454545	0	studied	80	-0,118434289853729	0,657986946342951	-0,0329043777016486
1484	1044	26	4,665454545	0,660242124	0,129744132	scuola	2	1	1,724	2	0,26	1	1	studied	763,08	767,7454545	1	studied	80	-0,118434289853729	0,657986946342951	-0,0329043777016486
1485	1044	26	4,665454545	0,660242124	0,129744132	penna	2	0	1,257	1	0,278	1	0	critical	763,08	767,7454545	1	new	80	-0,118434289853729	0,657986946342951	-0,0329043777016486
1486	1044	26	4,665454545	0,660242124	0,129744132	farina	2	0	1,124	1	0,161	1	0	unrelated	763,08	767,7454545	1	new	80	-0,118434289853729	0,657986946342951	-0,0329043777016486
1487	1044	26	4,665454545	0,660242124	0,129744132	lento	2	0	0,659	1	0,095	1	0	critical	763,08	767,7454545	1	new	80	-0,118434289853729	0,657986946342951	-0,0329043777016486
1488	1044	26	4,665454545	0,660242124	0,129744132	nero	2	0	0,524	1	0,143	1	0	weakly	763,08	767,7454545	1	new	80	-0,118434289853729	0,657986946342951	-0,0329043777016486
1489	1044	26	4,665454545	0,660242124	0,129744132	scomoda	2	0	0,573	1	0,044	1	1	studied	763,08	767,7454545	0	studied	80	-0,118434289853729	0,657986946342951	-0,0329043777016486
1490	1044	26	4,665454545	0,660242124	0,129744132	puzza	2	0	1,724	1	0,143	1	0	weakly	763,08	767,7454545	1	new	80	-0,118434289853729	0,657986946342951	-0,0329043777016486
1491	1044	26	4,665454545	0,660242124	0,129744132	tavolo	2	1	2,124	3	0,212	1	1	studied	763,08	767,7454545	1	studied	80	-0,118434289853729	0,657986946342951	-0,0329043777016486
1492	1044	26	4,665454545	0,660242124	0,129744132	anziano	2	0	1,459	1	0,177	1	1	studied	763,08	767,7454545	0	studied	80	-0,118434289853729	0,657986946342951	-0,0329043777016486
1493	1044	26	4,665454545	0,660242124	0,129744132	dolce	2	1	1,756	2	0,226	1	1	studied	763,08	767,7454545	1	studied	80	-0,118434289853729	0,657986946342951	-0,0329043777016486
1494	1044	26	4,665454545	0,660242124	0,129744132	morbido	2	0	0,524	1	0,16	1	0	unrelated	763,08	767,7454545	1	new	80	-0,118434289853729	0,657986946342951	-0,0329043777016486
1495	1044	26	4,665454545	0,660242124	0,129744132	naso	2	0	1,242	1	0,195	1	0	weakly	763,08	767,7454545	1	new	80	-0,118434289853729	0,657986946342951	-0,0329043777016486
1496	1044	26	4,665454545	0,660242124	0,129744132	plastica	2	0	4,008	1	0,11	1	0	unrelated	763,08	767,7454545	1	new	80	-0,118434289853729	0,657986946342951	-0,0329043777016486
1497	1044	26	4,665454545	0,660242124	0,129744132	amaro	2	0	2,274	1	0,478	1	0	critical	763,08	767,7454545	1	new	80	-0,118434289853729	0,657986946342951	-0,0329043777016486
1498	1044	26	4,665454545	0,660242124	0,129744132	bandiera	2	0	0,607	1	0,128	1	0	critical	763,08	767,7454545	1	new	80	-0,118434289853729	0,657986946342951	-0,0329043777016486
1499	1044	26	4,665454545	0,660242124	0,129744132	pungere	2	0	1,074	1	0,294	1	0	weakly	763,08	767,7454545	1	new	80	-0,118434289853729	0,657986946342951	-0,0329043777016486
1500	1044	26	4,665454545	0,660242124	0,129744132	paura	2	1	0,941	1	0,144	1	1	studied	763,08	767,7454545	1	studied	80	-0,118434289853729	0,657986946342951	-0,0329043777016486
1501	1044	26	4,665454545	0,660242124	0,129744132	neve	2	0	0,761	1	0,227	1	1	studied	763,08	767,7454545	0	studied	80	-0,118434289853729	0,657986946342951	-0,0329043777016486
1502	1044	26	4,665454545	0,660242124	0,129744132	suono	2	0	0,842	1	0,093	1	0	unrelated	763,08	767,7454545	1	new	80	-0,118434289853729	0,657986946342951	-0,0329043777016486
1503	1044	26	4,665454545	0,660242124	0,129744132	scarpe	2	0	1,074	1	0,127	1	0	unrelated	763,08	767,7454545	1	new	80	-0,118434289853729	0,657986946342951	-0,0329043777016486
1504	1044	26	4,665454545	0,660242124	0,129744132	italia	2	1	1,507	3	0,127	1	1	studied	763,08	767,7454545	1	studied	80	-0,118434289853729	0,657986946342951	-0,0329043777016486
1505	1044	26	4,665454545	0,660242124	0,129744132	pianta	2	0	1,357	1	3,469	1	0	unrelated	763,08	767,7454545	1	new	80	-0,118434289853729	0,657986946342951	-0,0329043777016486
1506	1044	26	4,665454545	0,660242124	0,129744132	mondiali	2	0	1,192	1	0,195	1	0	weakly	763,08	767,7454545	1	new	80	-0,118434289853729	0,657986946342951	-0,0329043777016486
1507	1044	26	4,665454545	0,660242124	0,129744132	ballo	2	0	6,84	1	0,228	1	1	studied	763,08	767,7454545	0	studied	80	-0,118434289853729	0,657986946342951	-0,0329043777016486
1508	1044	26	4,665454545	0,660242124	0,129744132	paglia	2	1	2,375	3	0,294	1	1	studied	763,08	767,7454545	1	studied	80	-0,118434289853729	0,657986946342951	-0,0329043777016486
1509	1044	26	4,665454545	0,660242124	0,129744132	piatta	2	0	1,824	1	0,161	1	0	unrelated	763,08	767,7454545	1	new	80	-0,118434289853729	0,657986946342951	-0,0329043777016486
1510	1044	26	4,665454545	0,660242124	0,129744132	assassino	2	1	1,323	4	0,131	1	1	studied	763,08	767,7454545	1	studied	80	-0,118434289853729	0,657986946342951	-0,0329043777016486
1511	1044	26	4,665454545	0,660242124	0,129744132	ghiaccio	2	1	1,526	4	0,191	1	1	studied	763,08	767,7454545	1	studied	80	-0,118434289853729	0,657986946342951	-0,0329043777016486
1512	1044	26	4,665454545	0,660242124	0,129744132	fumo	2	1	1,207	4	0,194	1	0	critical	763,08	767,7454545	0	new	80	-0,118434289853729	0,657986946342951	-0,0329043777016486
1513	1044	26	4,665454545	0,660242124	0,129744132	freddo	2	0	0,658	1	0,195	1	0	critical	763,08	767,7454545	1	new	80	-0,118434289853729	0,657986946342951	-0,0329043777016486
1514	1044	26	4,665454545	0,660242124	0,129744132	comoda	2	0	0,775	1	0,16	1	0	weakly	763,08	767,7454545	1	new	80	-0,118434289853729	0,657986946342951	-0,0329043777016486
1515	1044	26	4,665454545	0,660242124	0,129744132	furfante	2	0	0,74	1	0,178	1	1	studied	763,08	767,7454545	0	studied	80	-0,118434289853729	0,657986946342951	-0,0329043777016486
1516	1044	26	4,665454545	0,660242124	0,129744132	cucire	2	0	0,507	1	0,112	1	1	studied	763,08	767,7454545	0	studied	80	-0,118434289853729	0,657986946342951	-0,0329043777016486
1517	1044	26	4,665454545	0,660242124	0,129744132	tiepido	2	0	1,024	1	0,179	1	1	studied	763,08	767,7454545	0	studied	80	-0,118434289853729	0,657986946342951	-0,0329043777016486
1518	1044	26	4,665454545	0,660242124	0,129744132	veloce	2	1	2,526	2	0,811	1	1	studied	763,08	767,7454545	1	studied	80	-0,118434289853729	0,657986946342951	-0,0329043777016486
1519	1044	26	4,665454545	0,660242124	0,129744132	innalzare	2	0	1,057	1	0,18	1	0	weakly	763,08	767,7454545	1	new	80	-0,118434289853729	0,657986946342951	-0,0329043777016486
1520	1044	26	4,665454545	0,660242124	0,129744132	pistola	2	0	5,324	1	0,178	1	0	weakly	763,08	767,7454545	1	new	80	-0,118434289853729	0,657986946342951	-0,0329043777016486
1521	1045	23	5,419210978	0,631797132	0,150539724	mondiali	1	0	0,93	4	0,446	1	0	weakly	727,1090909	732,5283019	1	new	80	-0,0898984083984051	0,470047533983233	0,0250635912612339
1522	1045	23	5,419210978	0,631797132	0,150539724	nero	1	0	1,081	4	0,663	1	0	weakly	727,1090909	732,5283019	1	new	80	-0,0898984083984051	0,470047533983233	0,0250635912612339
1523	1045	23	5,419210978	0,631797132	0,150539724	rapinatore	1	1	0,947	4	1,863	1	1	studied	727,1090909	732,5283019	1	studied	80	-0,0898984083984051	0,470047533983233	0,0250635912612339
1524	1045	23	5,419210978	0,631797132	0,150539724	anziano	1	0	1,863	3	0,43	1	1	studied	727,1090909	732,5283019	0	studied	80	-0,0898984083984051	0,470047533983233	0,0250635912612339
1525	1045	23	5,419210978	0,631797132	0,150539724	penna	1	1	1,497	4	0,496	1	0	critical	727,1090909	732,5283019	0	new	80	-0,0898984083984051	0,470047533983233	0,0250635912612339
1526	1045	23	5,419210978	0,631797132	0,150539724	innalzare	1	0	2,03	3	1,146	1	0	weakly	727,1090909	732,5283019	1	new	80	-0,0898984083984051	0,470047533983233	0,0250635912612339
1527	1045	23	5,419210978	0,631797132	0,150539724	freddo	1	1	2,98	2	2,247	1	0	critical	727,1090909	732,5283019	0	new	80	-0,0898984083984051	0,470047533983233	0,0250635912612339
1528	1045	23	5,419210978	0,631797132	0,150539724	inchiostro	1	1	1,597	4	0,397	1	1	studied	727,1090909	732,5283019	1	studied	80	-0,0898984083984051	0,470047533983233	0,0250635912612339
1529	1045	23	5,419210978	0,631797132	0,150539724	scarpe	1	0	2,38	3	0,413	1	0	unrelated	727,1090909	732,5283019	1	new	80	-0,0898984083984051	0,470047533983233	0,0250635912612339
1530	1045	23	5,419210978	0,631797132	0,150539724	pianta	1	0	1,163	4	0,997	1	0	unrelated	727,1090909	732,5283019	1	new	80	-0,0898984083984051	0,470047533983233	0,0250635912612339
1531	1045	23	5,419210978	0,631797132	0,150539724	amaro	1	0	1,297	3	1,429	1	0	critical	727,1090909	732,5283019	1	new	80	-0,0898984083984051	0,470047533983233	0,0250635912612339
1532	1045	23	5,419210978	0,631797132	0,150539724	nicotina	1	1	0,914	4	0,212	1	1	studied	727,1090909	732,5283019	1	studied	80	-0,0898984083984051	0,470047533983233	0,0250635912612339
1533	1045	23	5,419210978	0,631797132	0,150539724	medicina	1	0	1,164	3	0,933	1	0	weakly	727,1090909	732,5283019	1	new	80	-0,0898984083984051	0,470047533983233	0,0250635912612339
1534	1045	23	5,419210978	0,631797132	0,150539724	salato	1	0	1,514	3	1,163	1	0	weakly	727,1090909	732,5283019	1	new	80	-0,0898984083984051	0,470047533983233	0,0250635912612339
1535	1045	23	5,419210978	0,631797132	0,150539724	capelli	1	0	1,214	4	4,846	1	0	unrelated	727,1090909	732,5283019	1	new	80	-0,0898984083984051	0,470047533983233	0,0250635912612339
1536	1045	23	5,419210978	0,631797132	0,150539724	sciare	1	0	1,381	3	3,38	1	0	weakly	727,1090909	732,5283019	1	new	80	-0,0898984083984051	0,470047533983233	0,0250635912612339
1537	1045	23	5,419210978	0,631797132	0,150539724	foglio	1	1	1,064	4	0,329	1	1	studied	727,1090909	732,5283019	1	studied	80	-0,0898984083984051	0,470047533983233	0,0250635912612339
1538	1045	23	5,419210978	0,631797132	0,150539724	morbido	1	0	1,063	4	0,346	1	0	unrelated	727,1090909	732,5283019	1	new	80	-0,0898984083984051	0,470047533983233	0,0250635912612339
1539	1045	23	5,419210978	0,631797132	0,150539724	alcolico	1	0	1,664	4	0,58	1	1	studied	727,1090909	732,5283019	0	studied	80	-0,0898984083984051	0,470047533983233	0,0250635912612339
1540	1045	23	5,419210978	0,631797132	0,150539724	neve	1	1	0,814	4	0,38	1	1	studied	727,1090909	732,5283019	1	studied	80	-0,0898984083984051	0,470047533983233	0,0250635912612339
1541	1045	23	5,419210978	0,631797132	0,150539724	valzer	1	1	1,064	4	0,713	1	1	studied	727,1090909	732,5283019	1	studied	80	-0,0898984083984051	0,470047533983233	0,0250635912612339
1542	1045	23	5,419210978	0,631797132	0,150539724	lucano	1	1	0,913	4	0,213	1	1	studied	727,1090909	732,5283019	1	studied	80	-0,0898984083984051	0,470047533983233	0,0250635912612339
1543	1045	23	5,419210978	0,631797132	0,150539724	scassinare	1	0	3,43	2	1,195	1	1	studied	727,1090909	732,5283019	0	studied	80	-0,0898984083984051	0,470047533983233	0,0250635912612339
1544	1045	23	5,419210978	0,631797132	0,150539724	italia	1	1	0,696	4	2,228	1	1	studied	727,1090909	732,5283019	1	studied	80	-0,0898984083984051	0,470047533983233	0,0250635912612339
1545	1045	23	5,419210978	0,631797132	0,150539724	studio	1	0	2,48	3	2,196	1	0	weakly	727,1090909	732,5283019	1	new	80	-0,0898984083984051	0,470047533983233	0,0250635912612339
1546	1045	23	5,419210978	0,631797132	0,150539724	punta	1	0	1,247	3	0,364	1	1	studied	727,1090909	732,5283019	0	studied	80	-0,0898984083984051	0,470047533983233	0,0250635912612339
1547	1045	23	5,419210978	0,631797132	0,150539724	farina	1	0	2,447	2	0,246	1	0	unrelated	727,1090909	732,5283019	1	new	80	-0,0898984083984051	0,470047533983233	0,0250635912612339
1548	1045	23	5,419210978	0,631797132	0,150539724	ago	1	0	1,18	3	0,229	1	0	critical	727,1090909	732,5283019	1	new	80	-0,0898984083984051	0,470047533983233	0,0250635912612339
1549	1045	23	5,419210978	0,631797132	0,150539724	pipa	1	1	1,064	4	0,612	1	1	studied	727,1090909	732,5283019	1	studied	80	-0,0898984083984051	0,470047533983233	0,0250635912612339
1550	1045	23	5,419210978	0,631797132	0,150539724	ballo	1	1	0,781	4	0,263	1	1	studied	727,1090909	732,5283019	1	studied	80	-0,0898984083984051	0,470047533983233	0,0250635912612339
1551	1045	23	5,419210978	0,631797132	0,150539724	dolce	1	0	2,247	2	1,596	1	1	studied	727,1090909	732,5283019	0	studied	80	-0,0898984083984051	0,470047533983233	0,0250635912612339
1552	1045	23	5,419210978	0,631797132	0,150539724	veloce	1	0	1,197	4	1,813	1	1	studied	727,1090909	732,5283019	0	studied	80	-0,0898984083984051	0,470047533983233	0,0250635912612339
1553	1045	23	5,419210978	0,631797132	0,150539724	vento	1	1	0,714	4	0,296	1	1	studied	727,1090909	732,5283019	1	studied	80	-0,0898984083984051	0,470047533983233	0,0250635912612339
1554	1045	23	5,419210978	0,631797132	0,150539724	bocca	1	1	0,863	4	0,296	1	1	studied	727,1090909	732,5283019	1	studied	80	-0,0898984083984051	0,470047533983233	0,0250635912612339
1555	1045	23	5,419210978	0,631797132	0,150539724	lento	1	0	1,93	2	0,53	1	0	critical	727,1090909	732,5283019	1	new	80	-0,0898984083984051	0,470047533983233	0,0250635912612339
1556	1045	23	5,419210978	0,631797132	0,150539724	grafia	1	0	1,33	4	0,679	1	0	weakly	727,1090909	732,5283019	1	new	80	-0,0898984083984051	0,470047533983233	0,0250635912612339
1557	1045	23	5,419210978	0,631797132	0,150539724	suono	1	0	1,231	4	0,28	1	0	unrelated	727,1090909	732,5283019	1	new	80	-0,0898984083984051	0,470047533983233	0,0250635912612339
1558	1045	23	5,419210978	0,631797132	0,150539724	formica	1	1	1,63	3	1,029	1	0	weakly	727,1090909	732,5283019	0	new	80	-0,0898984083984051	0,470047533983233	0,0250635912612339
1559	1045	23	5,419210978	0,631797132	0,150539724	naso	1	0	2,647	2	0,663	1	0	weakly	727,1090909	732,5283019	1	new	80	-0,0898984083984051	0,470047533983233	0,0250635912612339
1560	1045	23	5,419210978	0,631797132	0,150539724	scomoda	1	1	1,297	4	0,747	1	1	studied	727,1090909	732,5283019	1	studied	80	-0,0898984083984051	0,470047533983233	0,0250635912612339
1561	1045	23	5,419210978	0,631797132	0,150539724	tavolo	1	1	0,964	4	0,58	1	1	studied	727,1090909	732,5283019	1	studied	80	-0,0898984083984051	0,470047533983233	0,0250635912612339
1562	1045	23	5,419210978	0,631797132	0,150539724	piatta	1	0	1,114	4	0,28	1	0	unrelated	727,1090909	732,5283019	1	new	80	-0,0898984083984051	0,470047533983233	0,0250635912612339
1563	1045	23	5,419210978	0,631797132	0,150539724	filo	1	1	1,798	4	3,062	1	1	studied	727,1090909	732,5283019	1	studied	80	-0,0898984083984051	0,470047533983233	0,0250635912612339
1564	1045	23	5,419210978	0,631797132	0,150539724	fumo	1	1	1,164	4	0,28	1	0	critical	727,1090909	732,5283019	0	new	80	-0,0898984083984051	0,470047533983233	0,0250635912612339
1565	1045	23	5,419210978	0,631797132	0,150539724	puzza	1	0	0,947	4	0,429	1	0	weakly	727,1090909	732,5283019	1	new	80	-0,0898984083984051	0,470047533983233	0,0250635912612339
1566	1045	23	5,419210978	0,631797132	0,150539724	nera	1	0	1,78	2	0,263	1	1	studied	727,1090909	732,5283019	0	studied	80	-0,0898984083984051	0,470047533983233	0,0250635912612339
1567	1045	23	5,419210978	0,631797132	0,150539724	sedia	1	1	0,797	4	0,263	1	0	critical	727,1090909	732,5283019	0	new	80	-0,0898984083984051	0,470047533983233	0,0250635912612339
1568	1045	23	5,419210978	0,631797132	0,150539724	tabacco	1	1	0,814	4	0,246	1	1	studied	727,1090909	732,5283019	1	studied	80	-0,0898984083984051	0,470047533983233	0,0250635912612339
1569	1045	23	5,419210978	0,631797132	0,150539724	coperta	1	0	1,497	3	0,463	1	1	studied	727,1090909	732,5283019	0	studied	80	-0,0898984083984051	0,470047533983233	0,0250635912612339
1570	1045	23	5,419210978	0,631797132	0,150539724	comoda	1	1	1,881	4	0,33	1	0	weakly	727,1090909	732,5283019	0	new	80	-0,0898984083984051	0,470047533983233	0,0250635912612339
1571	1045	23	5,419210978	0,631797132	0,150539724	ghiaccio	1	1	0,98	4	0,513	1	1	studied	727,1090909	732,5283019	1	studied	80	-0,0898984083984051	0,470047533983233	0,0250635912612339
1572	1045	23	5,419210978	0,631797132	0,150539724	iniezione	1	1	1,881	3	1,08	1	0	weakly	727,1090909	732,5283019	0	new	80	-0,0898984083984051	0,470047533983233	0,0250635912612339
1573	1045	23	5,419210978	0,631797132	0,150539724	gambe	1	1	1,563	4	0,229	1	1	studied	727,1090909	732,5283019	1	studied	80	-0,0898984083984051	0,470047533983233	0,0250635912612339
1574	1045	23	5,419210978	0,631797132	0,150539724	velenoso	1	1	0,947	4	0,363	1	1	studied	727,1090909	732,5283019	1	studied	80	-0,0898984083984051	0,470047533983233	0,0250635912612339
1575	1045	23	5,419210978	0,631797132	0,150539724	cucire	1	1	0,831	4	0,23	1	1	studied	727,1090909	732,5283019	1	studied	80	-0,0898984083984051	0,470047533983233	0,0250635912612339
1576	1045	23	5,419210978	0,631797132	0,150539724	paglia	1	1	1,03	4	0,263	1	1	studied	727,1090909	732,5283019	1	studied	80	-0,0898984083984051	0,470047533983233	0,0250635912612339
1577	1045	23	5,419210978	0,631797132	0,150539724	italiana	1	0	1,547	4	0,347	1	1	studied	727,1090909	732,5283019	0	studied	80	-0,0898984083984051	0,470047533983233	0,0250635912612339
1578	1045	23	5,419210978	0,631797132	0,150539724	carcere	1	0	2,764	2	2,73	1	0	weakly	727,1090909	732,5283019	1	new	80	-0,0898984083984051	0,470047533983233	0,0250635912612339
1579	1045	23	5,419210978	0,631797132	0,150539724	piano	1	0	1,464	3	1,78	1	0	weakly	727,1090909	732,5283019	1	new	80	-0,0898984083984051	0,470047533983233	0,0250635912612339
1580	1045	23	5,419210978	0,631797132	0,150539724	pistola	1	0	2,581	3	1,18	1	0	weakly	727,1090909	732,5283019	1	new	80	-0,0898984083984051	0,470047533983233	0,0250635912612339
1581	1045	23	5,419210978	0,631797132	0,150539724	ladro	1	0	1,63	4	0,597	1	0	critical	727,1090909	732,5283019	1	new	80	-0,0898984083984051	0,470047533983233	0,0250635912612339
1582	1045	23	5,419210978	0,631797132	0,150539724	ragno	1	1	2,097	4	0,313	1	0	critical	727,1090909	732,5283019	0	new	80	-0,0898984083984051	0,470047533983233	0,0250635912612339
1583	1045	23	5,419210978	0,631797132	0,150539724	tiepido	1	1	1,747	4	1,763	1	1	studied	727,1090909	732,5283019	1	studied	80	-0,0898984083984051	0,470047533983233	0,0250635912612339
1584	1045	23	5,419210978	0,631797132	0,150539724	insetto	1	1	0,897	4	0,246	1	1	studied	727,1090909	732,5283019	1	studied	80	-0,0898984083984051	0,470047533983233	0,0250635912612339
1585	1045	23	5,419210978	0,631797132	0,150539724	tela	1	1	1,113	4	0,23	1	1	studied	727,1090909	732,5283019	1	studied	80	-0,0898984083984051	0,470047533983233	0,0250635912612339
1586	1045	23	5,419210978	0,631797132	0,150539724	paura	1	1	0,981	4	0,563	1	1	studied	727,1090909	732,5283019	1	studied	80	-0,0898984083984051	0,470047533983233	0,0250635912612339
1587	1045	23	5,419210978	0,631797132	0,150539724	pungere	1	1	1,347	3	0,896	1	0	weakly	727,1090909	732,5283019	0	new	80	-0,0898984083984051	0,470047533983233	0,0250635912612339
1588	1045	23	5,419210978	0,631797132	0,150539724	inquinamento	1	1	1,314	4	0,83	1	1	studied	727,1090909	732,5283019	1	studied	80	-0,0898984083984051	0,470047533983233	0,0250635912612339
1589	1045	23	5,419210978	0,631797132	0,150539724	assassino	1	1	0,797	4	0,247	1	1	studied	727,1090909	732,5283019	1	studied	80	-0,0898984083984051	0,470047533983233	0,0250635912612339
1590	1045	23	5,419210978	0,631797132	0,150539724	bella	1	0	1,38	3	0,396	1	0	unrelated	727,1090909	732,5283019	1	new	80	-0,0898984083984051	0,470047533983233	0,0250635912612339
1591	1045	23	5,419210978	0,631797132	0,150539724	astuccio	1	0	1,43	4	1,679	1	0	weakly	727,1090909	732,5283019	1	new	80	-0,0898984083984051	0,470047533983233	0,0250635912612339
1592	1045	23	5,419210978	0,631797132	0,150539724	cammello	1	1	0,98	4	0,879	1	1	studied	727,1090909	732,5283019	1	studied	80	-0,0898984083984051	0,470047533983233	0,0250635912612339
1593	1045	23	5,419210978	0,631797132	0,150539724	sole	1	0	1,047	4	1,446	1	0	unrelated	727,1090909	732,5283019	1	new	80	-0,0898984083984051	0,470047533983233	0,0250635912612339
1594	1045	23	5,419210978	0,631797132	0,150539724	bandiera	1	0	1,497	4	1,529	1	0	critical	727,1090909	732,5283019	1	new	80	-0,0898984083984051	0,470047533983233	0,0250635912612339
1595	1045	23	5,419210978	0,631797132	0,150539724	fobia	1	0	1,014	4	0,463	1	0	weakly	727,1090909	732,5283019	1	new	80	-0,0898984083984051	0,470047533983233	0,0250635912612339
1596	1045	23	5,419210978	0,631797132	0,150539724	scuola	1	1	0,747	4	0,246	1	1	studied	727,1090909	732,5283019	1	studied	80	-0,0898984083984051	0,470047533983233	0,0250635912612339
1597	1045	23	5,419210978	0,631797132	0,150539724	plastica	1	0	2,03	2	1,013	1	0	unrelated	727,1090909	732,5283019	1	new	80	-0,0898984083984051	0,470047533983233	0,0250635912612339
1598	1045	23	5,419210978	0,631797132	0,150539724	accendere	1	0	1,514	4	0,297	1	0	weakly	727,1090909	732,5283019	1	new	80	-0,0898984083984051	0,470047533983233	0,0250635912612339
1599	1045	23	5,419210978	0,631797132	0,150539724	furfante	1	0	1,647	3	0,28	1	1	studied	727,1090909	732,5283019	0	studied	80	-0,0898984083984051	0,470047533983233	0,0250635912612339
1600	1045	23	5,419210978	0,631797132	0,150539724	alza	1	1	2,73	2	1,579	1	1	studied	727,1090909	732,5283019	1	studied	80	-0,0898984083984051	0,470047533983233	0,0250635912612339
1601	205	24	9,315102041	0,626271352	-0,232618621	italia	1	1	0,643	4	0,664	1	1	studied	771,44	780,755102	1	studied	80	0,0575931162764138	0,433538054703749	-1,04299501706448
1602	205	24	9,315102041	0,626271352	-0,232618621	nero	1	0	5,41	3	0,679	1	0	weakly	771,44	780,755102	1	new	80	0,0575931162764138	0,433538054703749	-1,04299501706448
1603	205	24	9,315102041	0,626271352	-0,232618621	plastica	1	0	1,425	4	0,315	1	0	unrelated	771,44	780,755102	1	new	80	0,0575931162764138	0,433538054703749	-1,04299501706448
1604	205	24	9,315102041	0,626271352	-0,232618621	capelli	1	0	1,279	1	0,896	1	0	unrelated	771,44	780,755102	1	new	80	0,0575931162764138	0,433538054703749	-1,04299501706448
1605	205	24	9,315102041	0,626271352	-0,232618621	tavolo	1	1	0,891	4	0,315	1	1	studied	771,44	780,755102	1	studied	80	0,0575931162764138	0,433538054703749	-1,04299501706448
1606	205	24	9,315102041	0,626271352	-0,232618621	ragno	1	0	1,642	4	0,381	1	0	critical	771,44	780,755102	1	new	80	0,0575931162764138	0,433538054703749	-1,04299501706448
1607	205	24	9,315102041	0,626271352	-0,232618621	sciare	1	0	0,811	4	0,313	1	0	weakly	771,44	780,755102	1	new	80	0,0575931162764138	0,433538054703749	-1,04299501706448
1608	205	24	9,315102041	0,626271352	-0,232618621	lento	1	1	1,441	4	0,281	1	0	critical	771,44	780,755102	0	new	80	0,0575931162764138	0,433538054703749	-1,04299501706448
1609	205	24	9,315102041	0,626271352	-0,232618621	innalzare	1	0	1,694	3	1,731	1	0	weakly	771,44	780,755102	1	new	80	0,0575931162764138	0,433538054703749	-1,04299501706448
1610	205	24	9,315102041	0,626271352	-0,232618621	piano	1	1	3,86	2	2,114	1	0	weakly	771,44	780,755102	0	new	80	0,0575931162764138	0,433538054703749	-1,04299501706448
1611	205	24	9,315102041	0,626271352	-0,232618621	ladro	1	1	2,61	3	0,546	1	0	critical	771,44	780,755102	0	new	80	0,0575931162764138	0,433538054703749	-1,04299501706448
1612	205	24	9,315102041	0,626271352	-0,232618621	scassinare	1	1	2,61	4	1,165	1	1	studied	771,44	780,755102	1	studied	80	0,0575931162764138	0,433538054703749	-1,04299501706448
1613	205	24	9,315102041	0,626271352	-0,232618621	alza	1	1	1,061	4	0,363	1	1	studied	771,44	780,755102	1	studied	80	0,0575931162764138	0,433538054703749	-1,04299501706448
1614	205	24	9,315102041	0,626271352	-0,232618621	sole	1	0	1,244	3	1,129	1	0	unrelated	771,44	780,755102	1	new	80	0,0575931162764138	0,433538054703749	-1,04299501706448
1615	205	24	9,315102041	0,626271352	-0,232618621	punta	1	1	2,761	1	0,48	1	1	studied	771,44	780,755102	1	studied	80	0,0575931162764138	0,433538054703749	-1,04299501706448
1616	205	24	9,315102041	0,626271352	-0,232618621	nicotina	1	1	0,644	4	0,28	1	1	studied	771,44	780,755102	1	studied	80	0,0575931162764138	0,433538054703749	-1,04299501706448
1617	205	24	9,315102041	0,626271352	-0,232618621	inchiostro	1	1	1,245	1	2,112	1	1	studied	771,44	780,755102	1	studied	80	0,0575931162764138	0,433538054703749	-1,04299501706448
1618	205	24	9,315102041	0,626271352	-0,232618621	inquinamento	1	0	1,359	4	0,945	1	1	studied	771,44	780,755102	0	studied	80	0,0575931162764138	0,433538054703749	-1,04299501706448
1619	205	24	9,315102041	0,626271352	-0,232618621	amaro	1	1	1,044	4	0,296	1	0	critical	771,44	780,755102	0	new	80	0,0575931162764138	0,433538054703749	-1,04299501706448
1620	205	24	9,315102041	0,626271352	-0,232618621	anziano	1	0	2,944	2	0,88	1	1	studied	771,44	780,755102	0	studied	80	0,0575931162764138	0,433538054703749	-1,04299501706448
1621	205	24	9,315102041	0,626271352	-0,232618621	studio	1	0	1,678	3	1,548	1	0	weakly	771,44	780,755102	1	new	80	0,0575931162764138	0,433538054703749	-1,04299501706448
1622	205	24	9,315102041	0,626271352	-0,232618621	ghiaccio	1	0	3,095	2	1,013	1	1	studied	771,44	780,755102	0	studied	80	0,0575931162764138	0,433538054703749	-1,04299501706448
1623	205	24	9,315102041	0,626271352	-0,232618621	formica	1	0	2,576	3	0,365	1	0	weakly	771,44	780,755102	1	new	80	0,0575931162764138	0,433538054703749	-1,04299501706448
1624	205	24	9,315102041	0,626271352	-0,232618621	neve	1	1	0,929	4	0,297	1	1	studied	771,44	780,755102	1	studied	80	0,0575931162764138	0,433538054703749	-1,04299501706448
1625	205	24	9,315102041	0,626271352	-0,232618621	pipa	1	1	1,761	4	0,346	1	1	studied	771,44	780,755102	1	studied	80	0,0575931162764138	0,433538054703749	-1,04299501706448
1626	205	24	9,315102041	0,626271352	-0,232618621	naso	1	0	1,344	4	0,365	1	0	weakly	771,44	780,755102	1	new	80	0,0575931162764138	0,433538054703749	-1,04299501706448
1627	205	24	9,315102041	0,626271352	-0,232618621	ago	1	1	2,242	4	0,763	1	0	critical	771,44	780,755102	0	new	80	0,0575931162764138	0,433538054703749	-1,04299501706448
1628	205	24	9,315102041	0,626271352	-0,232618621	pungere	1	0	2,895	2	0,797	1	0	weakly	771,44	780,755102	1	new	80	0,0575931162764138	0,433538054703749	-1,04299501706448
1629	205	24	9,315102041	0,626271352	-0,232618621	foglio	1	0	1,344	1	1,396	1	1	studied	771,44	780,755102	0	studied	80	0,0575931162764138	0,433538054703749	-1,04299501706448
1630	205	24	9,315102041	0,626271352	-0,232618621	tiepido	1	1	0,758	4	0,249	1	1	studied	771,44	780,755102	1	studied	80	0,0575931162764138	0,433538054703749	-1,04299501706448
1631	205	24	9,315102041	0,626271352	-0,232618621	alcolico	1	1	1,577	2	1,664	1	1	studied	771,44	780,755102	1	studied	80	0,0575931162764138	0,433538054703749	-1,04299501706448
1632	205	24	9,315102041	0,626271352	-0,232618621	bella	1	0	1,294	4	0,328	1	0	unrelated	771,44	780,755102	1	new	80	0,0575931162764138	0,433538054703749	-1,04299501706448
1633	205	24	9,315102041	0,626271352	-0,232618621	grafia	1	0	1,478	4	0,314	1	0	weakly	771,44	780,755102	1	new	80	0,0575931162764138	0,433538054703749	-1,04299501706448
1634	205	24	9,315102041	0,626271352	-0,232618621	piatta	1	0	2,277	1	0,795	1	0	unrelated	771,44	780,755102	1	new	80	0,0575931162764138	0,433538054703749	-1,04299501706448
1635	205	24	9,315102041	0,626271352	-0,232618621	pistola	1	0	1,394	4	3,879	1	0	weakly	771,44	780,755102	1	new	80	0,0575931162764138	0,433538054703749	-1,04299501706448
1636	205	24	9,315102041	0,626271352	-0,232618621	salato	1	0	1,161	4	0,88	1	0	weakly	771,44	780,755102	1	new	80	0,0575931162764138	0,433538054703749	-1,04299501706448
1637	205	24	9,315102041	0,626271352	-0,232618621	cammello	1	1	1,008	4	0,281	1	1	studied	771,44	780,755102	1	studied	80	0,0575931162764138	0,433538054703749	-1,04299501706448
1638	205	24	9,315102041	0,626271352	-0,232618621	filo	1	1	1,059	4	0,298	1	1	studied	771,44	780,755102	1	studied	80	0,0575931162764138	0,433538054703749	-1,04299501706448
1639	205	24	9,315102041	0,626271352	-0,232618621	valzer	1	1	1,027	4	0,265	1	1	studied	771,44	780,755102	1	studied	80	0,0575931162764138	0,433538054703749	-1,04299501706448
1640	205	24	9,315102041	0,626271352	-0,232618621	rapinatore	1	0	1,495	2	0,864	1	1	studied	771,44	780,755102	0	studied	80	0,0575931162764138	0,433538054703749	-1,04299501706448
1641	205	24	9,315102041	0,626271352	-0,232618621	bocca	1	1	3,295	4	0,279	1	1	studied	771,44	780,755102	1	studied	80	0,0575931162764138	0,433538054703749	-1,04299501706448
1642	205	24	9,315102041	0,626271352	-0,232618621	freddo	1	0	2,376	2	0,83	1	0	critical	771,44	780,755102	1	new	80	0,0575931162764138	0,433538054703749	-1,04299501706448
1643	205	24	9,315102041	0,626271352	-0,232618621	ballo	1	0	2,228	2	0,445	1	1	studied	771,44	780,755102	0	studied	80	0,0575931162764138	0,433538054703749	-1,04299501706448
1644	205	24	9,315102041	0,626271352	-0,232618621	fobia	1	0	1,278	4	0,379	1	0	weakly	771,44	780,755102	1	new	80	0,0575931162764138	0,433538054703749	-1,04299501706448
1645	205	24	9,315102041	0,626271352	-0,232618621	cucire	1	1	0,826	4	0,278	1	1	studied	771,44	780,755102	1	studied	80	0,0575931162764138	0,433538054703749	-1,04299501706448
1646	205	24	9,315102041	0,626271352	-0,232618621	scarpe	1	0	2,462	1	0,546	1	0	unrelated	771,44	780,755102	1	new	80	0,0575931162764138	0,433538054703749	-1,04299501706448
1647	205	24	9,315102041	0,626271352	-0,232618621	furfante	1	1	0,794	4	0,298	1	1	studied	771,44	780,755102	1	studied	80	0,0575931162764138	0,433538054703749	-1,04299501706448
1648	205	24	9,315102041	0,626271352	-0,232618621	iniezione	1	0	1,876	2	0,465	1	0	weakly	771,44	780,755102	1	new	80	0,0575931162764138	0,433538054703749	-1,04299501706448
1649	205	24	9,315102041	0,626271352	-0,232618621	veloce	1	1	2,792	2	0,965	1	1	studied	771,44	780,755102	1	studied	80	0,0575931162764138	0,433538054703749	-1,04299501706448
1650	205	24	9,315102041	0,626271352	-0,232618621	gambe	1	1	0,762	4	0,263	1	1	studied	771,44	780,755102	1	studied	80	0,0575931162764138	0,433538054703749	-1,04299501706448
1651	205	24	9,315102041	0,626271352	-0,232618621	penna	1	0	1,742	1	1,029	1	0	critical	771,44	780,755102	1	new	80	0,0575931162764138	0,433538054703749	-1,04299501706448
1652	205	24	9,315102041	0,626271352	-0,232618621	comoda	1	0	3,008	1	2,525	1	0	weakly	771,44	780,755102	1	new	80	0,0575931162764138	0,433538054703749	-1,04299501706448
1653	205	24	9,315102041	0,626271352	-0,232618621	tabacco	1	1	1,912	4	0,397	1	1	studied	771,44	780,755102	1	studied	80	0,0575931162764138	0,433538054703749	-1,04299501706448
1654	205	24	9,315102041	0,626271352	-0,232618621	lucano	1	1	1,376	4	0,278	1	1	studied	771,44	780,755102	1	studied	80	0,0575931162764138	0,433538054703749	-1,04299501706448
1655	205	24	9,315102041	0,626271352	-0,232618621	nera	1	0	3,043	1	1,345	1	1	studied	771,44	780,755102	0	studied	80	0,0575931162764138	0,433538054703749	-1,04299501706448
1656	205	24	9,315102041	0,626271352	-0,232618621	velenoso	1	0	2,744	2	1,062	1	1	studied	771,44	780,755102	0	studied	80	0,0575931162764138	0,433538054703749	-1,04299501706448
1657	205	24	9,315102041	0,626271352	-0,232618621	scomoda	1	1	1,713	4	2,43	1	1	studied	771,44	780,755102	1	studied	80	0,0575931162764138	0,433538054703749	-1,04299501706448
1658	205	24	9,315102041	0,626271352	-0,232618621	tela	1	1	1,108	4	0,28	1	1	studied	771,44	780,755102	1	studied	80	0,0575931162764138	0,433538054703749	-1,04299501706448
1659	205	24	9,315102041	0,626271352	-0,232618621	puzza	1	0	1,093	3	0,947	1	0	weakly	771,44	780,755102	1	new	80	0,0575931162764138	0,433538054703749	-1,04299501706448
1660	205	24	9,315102041	0,626271352	-0,232618621	farina	1	0	1,243	4	3,748	1	0	unrelated	771,44	780,755102	1	new	80	0,0575931162764138	0,433538054703749	-1,04299501706448
1661	205	24	9,315102041	0,626271352	-0,232618621	bandiera	1	1	1,476	4	1,465	1	0	critical	771,44	780,755102	0	new	80	0,0575931162764138	0,433538054703749	-1,04299501706448
1662	205	24	9,315102041	0,626271352	-0,232618621	assassino	1	1	0,792	4	0,381	1	1	studied	771,44	780,755102	1	studied	80	0,0575931162764138	0,433538054703749	-1,04299501706448
1663	205	24	9,315102041	0,626271352	-0,232618621	scuola	1	1	0,926	4	0,316	1	1	studied	771,44	780,755102	1	studied	80	0,0575931162764138	0,433538054703749	-1,04299501706448
1664	205	24	9,315102041	0,626271352	-0,232618621	coperta	1	1	1,908	3	1,962	1	1	studied	771,44	780,755102	1	studied	80	0,0575931162764138	0,433538054703749	-1,04299501706448
1665	205	24	9,315102041	0,626271352	-0,232618621	astuccio	1	0	0,992	4	0,265	1	0	weakly	771,44	780,755102	1	new	80	0,0575931162764138	0,433538054703749	-1,04299501706448
1666	205	24	9,315102041	0,626271352	-0,232618621	paura	1	0	2,178	3	1,964	1	1	studied	771,44	780,755102	0	studied	80	0,0575931162764138	0,433538054703749	-1,04299501706448
1667	205	24	9,315102041	0,626271352	-0,232618621	morbido	1	0	1,661	3	0,848	1	0	unrelated	771,44	780,755102	1	new	80	0,0575931162764138	0,433538054703749	-1,04299501706448
1668	205	24	9,315102041	0,626271352	-0,232618621	paglia	1	1	0,86	4	0,38	1	1	studied	771,44	780,755102	1	studied	80	0,0575931162764138	0,433538054703749	-1,04299501706448
1669	205	24	9,315102041	0,626271352	-0,232618621	medicina	1	0	1,777	3	2,647	1	0	weakly	771,44	780,755102	1	new	80	0,0575931162764138	0,433538054703749	-1,04299501706448
1670	205	24	9,315102041	0,626271352	-0,232618621	insetto	1	0	1,728	4	0,313	1	1	studied	771,44	780,755102	0	studied	80	0,0575931162764138	0,433538054703749	-1,04299501706448
1671	205	24	9,315102041	0,626271352	-0,232618621	carcere	1	1	1,027	1	1,498	1	0	weakly	771,44	780,755102	0	new	80	0,0575931162764138	0,433538054703749	-1,04299501706448
1672	205	24	9,315102041	0,626271352	-0,232618621	pianta	1	0	1,262	2	0,597	1	0	unrelated	771,44	780,755102	1	new	80	0,0575931162764138	0,433538054703749	-1,04299501706448
1673	205	24	9,315102041	0,626271352	-0,232618621	italiana	1	1	2,228	4	1,779	1	1	studied	771,44	780,755102	1	studied	80	0,0575931162764138	0,433538054703749	-1,04299501706448
1674	205	24	9,315102041	0,626271352	-0,232618621	accendere	1	0	4,777	3	3,779	1	0	weakly	771,44	780,755102	1	new	80	0,0575931162764138	0,433538054703749	-1,04299501706448
1675	205	24	9,315102041	0,626271352	-0,232618621	mondiali	1	0	1,078	4	0,364	1	0	weakly	771,44	780,755102	1	new	80	0,0575931162764138	0,433538054703749	-1,04299501706448
1676	205	24	9,315102041	0,626271352	-0,232618621	suono	1	0	1,326	3	2,263	1	0	unrelated	771,44	780,755102	1	new	80	0,0575931162764138	0,433538054703749	-1,04299501706448
1677	205	24	9,315102041	0,626271352	-0,232618621	fumo	1	1	1,011	4	0,263	1	0	critical	771,44	780,755102	0	new	80	0,0575931162764138	0,433538054703749	-1,04299501706448
1678	205	24	9,315102041	0,626271352	-0,232618621	sedia	1	1	1,177	4	0,229	1	0	critical	771,44	780,755102	0	new	80	0,0575931162764138	0,433538054703749	-1,04299501706448
1679	205	24	9,315102041	0,626271352	-0,232618621	dolce	1	1	1,026	4	0,28	1	1	studied	771,44	780,755102	1	studied	80	0,0575931162764138	0,433538054703749	-1,04299501706448
1680	205	24	9,315102041	0,626271352	-0,232618621	vento	1	1	0,694	4	0,281	1	1	studied	771,44	780,755102	1	studied	80	0,0575931162764138	0,433538054703749	-1,04299501706448
1681	agnese102	26	30,92272727	0,588837294	-0,235539749	anziano	2	0	0,958	3	0,997	1	1	studied	669,3272727	700,25	0	studied	80	0,87561947740706	0,186206824561037	-1,05113769736138
1682	agnese102	26	30,92272727	0,588837294	-0,235539749	formica	2	0	0,842	1	1,145	1	0	weakly	669,3272727	700,25	1	new	80	0,87561947740706	0,186206824561037	-1,05113769736138
1683	agnese102	26	30,92272727	0,588837294	-0,235539749	coperta	2	0	0,943	2	0,763	1	1	studied	669,3272727	700,25	0	studied	80	0,87561947740706	0,186206824561037	-1,05113769736138
1684	agnese102	26	30,92272727	0,588837294	-0,235539749	iniezione	2	0	1,009	2	1,346	1	0	weakly	669,3272727	700,25	1	new	80	0,87561947740706	0,186206824561037	-1,05113769736138
1685	agnese102	26	30,92272727	0,588837294	-0,235539749	fumo	2	1	1,025	3	0,863	1	0	critical	669,3272727	700,25	0	new	80	0,87561947740706	0,186206824561037	-1,05113769736138
1686	agnese102	26	30,92272727	0,588837294	-0,235539749	ladro	2	1	1,141	2	0,812	1	0	critical	669,3272727	700,25	0	new	80	0,87561947740706	0,186206824561037	-1,05113769736138
1687	agnese102	26	30,92272727	0,588837294	-0,235539749	insetto	2	0	0,874	2	1,015	1	1	studied	669,3272727	700,25	0	studied	80	0,87561947740706	0,186206824561037	-1,05113769736138
1688	agnese102	26	30,92272727	0,588837294	-0,235539749	sedia	2	1	1,142	1	0,613	1	0	critical	669,3272727	700,25	0	new	80	0,87561947740706	0,186206824561037	-1,05113769736138
1689	agnese102	26	30,92272727	0,588837294	-0,235539749	fobia	2	0	0,858	4	0,713	1	0	weakly	669,3272727	700,25	1	new	80	0,87561947740706	0,186206824561037	-1,05113769736138
1690	agnese102	26	30,92272727	0,588837294	-0,235539749	italia	2	1	0,943	4	0,646	1	1	studied	669,3272727	700,25	1	studied	80	0,87561947740706	0,186206824561037	-1,05113769736138
1691	agnese102	26	30,92272727	0,588837294	-0,235539749	medicina	2	0	0,875	3	0,728	1	0	weakly	669,3272727	700,25	1	new	80	0,87561947740706	0,186206824561037	-1,05113769736138
1692	agnese102	26	30,92272727	0,588837294	-0,235539749	paglia	2	1	1,396	2	1,013	1	1	studied	669,3272727	700,25	1	studied	80	0,87561947740706	0,186206824561037	-1,05113769736138
1693	agnese102	26	30,92272727	0,588837294	-0,235539749	cammello	2	1	0,893	4	0,579	1	1	studied	669,3272727	700,25	1	studied	80	0,87561947740706	0,186206824561037	-1,05113769736138
1694	agnese102	26	30,92272727	0,588837294	-0,235539749	pipa	2	1	0,726	3	0,563	1	1	studied	669,3272727	700,25	1	studied	80	0,87561947740706	0,186206824561037	-1,05113769736138
1695	agnese102	26	30,92272727	0,588837294	-0,235539749	tela	2	1	1,113	4	0,696	1	1	studied	669,3272727	700,25	1	studied	80	0,87561947740706	0,186206824561037	-1,05113769736138
1696	agnese102	26	30,92272727	0,588837294	-0,235539749	ago	2	1	1,692	2	0,297	1	0	critical	669,3272727	700,25	0	new	80	0,87561947740706	0,186206824561037	-1,05113769736138
1697	agnese102	26	30,92272727	0,588837294	-0,235539749	bella	2	0	1,291	2	0,896	1	0	unrelated	669,3272727	700,25	1	new	80	0,87561947740706	0,186206824561037	-1,05113769736138
1698	agnese102	26	30,92272727	0,588837294	-0,235539749	paura	2	1	1,209	3	1,129	1	1	studied	669,3272727	700,25	1	studied	80	0,87561947740706	0,186206824561037	-1,05113769736138
1699	agnese102	26	30,92272727	0,588837294	-0,235539749	scassinare	2	1	1,242	4	1,096	1	1	studied	669,3272727	700,25	1	studied	80	0,87561947740706	0,186206824561037	-1,05113769736138
1700	agnese102	26	30,92272727	0,588837294	-0,235539749	foglio	2	1	0,876	3	1,079	1	1	studied	669,3272727	700,25	1	studied	80	0,87561947740706	0,186206824561037	-1,05113769736138
1701	agnese102	26	30,92272727	0,588837294	-0,235539749	pianta	2	0	1,157	2	0,448	1	0	unrelated	669,3272727	700,25	1	new	80	0,87561947740706	0,186206824561037	-1,05113769736138
1702	agnese102	26	30,92272727	0,588837294	-0,235539749	velenoso	2	1	1,076	3	0,463	1	1	studied	669,3272727	700,25	1	studied	80	0,87561947740706	0,186206824561037	-1,05113769736138
1703	agnese102	26	30,92272727	0,588837294	-0,235539749	alcolico	2	0	1,025	2	0,63	1	1	studied	669,3272727	700,25	0	studied	80	0,87561947740706	0,186206824561037	-1,05113769736138
1704	agnese102	26	30,92272727	0,588837294	-0,235539749	neve	2	0	0,96	3	1,012	1	1	studied	669,3272727	700,25	0	studied	80	0,87561947740706	0,186206824561037	-1,05113769736138
1705	agnese102	26	30,92272727	0,588837294	-0,235539749	freddo	2	1	1,175	2	0,763	1	0	critical	669,3272727	700,25	0	new	80	0,87561947740706	0,186206824561037	-1,05113769736138
1706	agnese102	26	30,92272727	0,588837294	-0,235539749	penna	2	1	1,742	2	1,094	1	0	critical	669,3272727	700,25	0	new	80	0,87561947740706	0,186206824561037	-1,05113769736138
1707	agnese102	26	30,92272727	0,588837294	-0,235539749	scomoda	2	0	0,927	3	0,896	1	1	studied	669,3272727	700,25	0	studied	80	0,87561947740706	0,186206824561037	-1,05113769736138
1708	agnese102	26	30,92272727	0,588837294	-0,235539749	gambe	2	0	0,993	2	2,01	1	1	studied	669,3272727	700,25	0	studied	80	0,87561947740706	0,186206824561037	-1,05113769736138
1709	agnese102	26	30,92272727	0,588837294	-0,235539749	assassino	2	0	1,359	3	1,162	1	1	studied	669,3272727	700,25	0	studied	80	0,87561947740706	0,186206824561037	-1,05113769736138
1710	agnese102	26	30,92272727	0,588837294	-0,235539749	tiepido	2	0	1,459	2	0,562	1	1	studied	669,3272727	700,25	0	studied	80	0,87561947740706	0,186206824561037	-1,05113769736138
1711	agnese102	26	30,92272727	0,588837294	-0,235539749	plastica	2	0	1,175	2	0,446	1	0	unrelated	669,3272727	700,25	1	new	80	0,87561947740706	0,186206824561037	-1,05113769736138
1712	agnese102	26	30,92272727	0,588837294	-0,235539749	naso	2	0	1,008	3	1,196	1	0	weakly	669,3272727	700,25	1	new	80	0,87561947740706	0,186206824561037	-1,05113769736138
1713	agnese102	26	30,92272727	0,588837294	-0,235539749	bocca	2	0	1,526	2	1,113	1	1	studied	669,3272727	700,25	0	studied	80	0,87561947740706	0,186206824561037	-1,05113769736138
1714	agnese102	26	30,92272727	0,588837294	-0,235539749	inchiostro	2	1	1,691	3	0,396	1	1	studied	669,3272727	700,25	1	studied	80	0,87561947740706	0,186206824561037	-1,05113769736138
1715	agnese102	26	30,92272727	0,588837294	-0,235539749	lento	2	1	0,659	3	0,712	1	0	critical	669,3272727	700,25	0	new	80	0,87561947740706	0,186206824561037	-1,05113769736138
1716	agnese102	26	30,92272727	0,588837294	-0,235539749	alza	2	0	0,908	3	0,713	1	1	studied	669,3272727	700,25	0	studied	80	0,87561947740706	0,186206824561037	-1,05113769736138
1717	agnese102	26	30,92272727	0,588837294	-0,235539749	lucano	2	1	0,725	4	0,48	1	1	studied	669,3272727	700,25	1	studied	80	0,87561947740706	0,186206824561037	-1,05113769736138
1718	agnese102	26	30,92272727	0,588837294	-0,235539749	nicotina	2	1	0,909	4	0,463	1	1	studied	669,3272727	700,25	1	studied	80	0,87561947740706	0,186206824561037	-1,05113769736138
1719	agnese102	26	30,92272727	0,588837294	-0,235539749	accendere	2	1	1,425	1	1,029	1	0	weakly	669,3272727	700,25	0	new	80	0,87561947740706	0,186206824561037	-1,05113769736138
1720	agnese102	26	30,92272727	0,588837294	-0,235539749	dolce	2	0	1,992	1	0,946	1	1	studied	669,3272727	700,25	0	studied	80	0,87561947740706	0,186206824561037	-1,05113769736138
1721	agnese102	26	30,92272727	0,588837294	-0,235539749	bandiera	2	1	0,959	3	0,979	1	0	critical	669,3272727	700,25	0	new	80	0,87561947740706	0,186206824561037	-1,05113769736138
1722	agnese102	26	30,92272727	0,588837294	-0,235539749	capelli	2	0	1,391	3	0,679	1	0	unrelated	669,3272727	700,25	1	new	80	0,87561947740706	0,186206824561037	-1,05113769736138
1723	agnese102	26	30,92272727	0,588837294	-0,235539749	amaro	2	1	0,675	3	0,529	1	0	critical	669,3272727	700,25	0	new	80	0,87561947740706	0,186206824561037	-1,05113769736138
1724	agnese102	26	30,92272727	0,588837294	-0,235539749	rapinatore	2	1	1,426	2	0,613	1	1	studied	669,3272727	700,25	1	studied	80	0,87561947740706	0,186206824561037	-1,05113769736138
1725	agnese102	26	30,92272727	0,588837294	-0,235539749	ballo	2	0	0,942	2	0,48	1	1	studied	669,3272727	700,25	0	studied	80	0,87561947740706	0,186206824561037	-1,05113769736138
1726	agnese102	26	30,92272727	0,588837294	-0,235539749	grafia	2	0	0,962	2	0,613	1	0	weakly	669,3272727	700,25	1	new	80	0,87561947740706	0,186206824561037	-1,05113769736138
1727	agnese102	26	30,92272727	0,588837294	-0,235539749	vento	2	0	0,876	2	0,646	1	1	studied	669,3272727	700,25	0	studied	80	0,87561947740706	0,186206824561037	-1,05113769736138
1728	agnese102	26	30,92272727	0,588837294	-0,235539749	piatta	2	1	1,858	2	0,663	1	0	unrelated	669,3272727	700,25	0	new	80	0,87561947740706	0,186206824561037	-1,05113769736138
1729	agnese102	26	30,92272727	0,588837294	-0,235539749	cucire	2	1	1,093	3	0,396	1	1	studied	669,3272727	700,25	1	studied	80	0,87561947740706	0,186206824561037	-1,05113769736138
1730	agnese102	26	30,92272727	0,588837294	-0,235539749	salato	2	0	1,241	2	2,044	1	0	weakly	669,3272727	700,25	1	new	80	0,87561947740706	0,186206824561037	-1,05113769736138
1731	agnese102	26	30,92272727	0,588837294	-0,235539749	mondiali	2	0	0,826	3	0,713	1	0	weakly	669,3272727	700,25	1	new	80	0,87561947740706	0,186206824561037	-1,05113769736138
1732	agnese102	26	30,92272727	0,588837294	-0,235539749	suono	2	0	1,325	1	0,813	1	0	unrelated	669,3272727	700,25	1	new	80	0,87561947740706	0,186206824561037	-1,05113769736138
1733	agnese102	26	30,92272727	0,588837294	-0,235539749	ragno	2	1	1,143	3	0,879	1	0	critical	669,3272727	700,25	0	new	80	0,87561947740706	0,186206824561037	-1,05113769736138
1734	agnese102	26	30,92272727	0,588837294	-0,235539749	scuola	2	1	0,992	4	1,262	1	1	studied	669,3272727	700,25	1	studied	80	0,87561947740706	0,186206824561037	-1,05113769736138
1735	agnese102	26	30,92272727	0,588837294	-0,235539749	astuccio	2	0	1,274	1	1,478	1	0	weakly	669,3272727	700,25	1	new	80	0,87561947740706	0,186206824561037	-1,05113769736138
1736	agnese102	26	30,92272727	0,588837294	-0,235539749	furfante	2	1	1,026	2	0,979	1	1	studied	669,3272727	700,25	1	studied	80	0,87561947740706	0,186206824561037	-1,05113769736138
1737	agnese102	26	30,92272727	0,588837294	-0,235539749	nera	2	1	1,242	2	0,895	1	1	studied	669,3272727	700,25	1	studied	80	0,87561947740706	0,186206824561037	-1,05113769736138
1738	agnese102	26	30,92272727	0,588837294	-0,235539749	pistola	2	0	1,458	1	1,162	1	0	weakly	669,3272727	700,25	1	new	80	0,87561947740706	0,186206824561037	-1,05113769736138
1739	agnese102	26	30,92272727	0,588837294	-0,235539749	filo	2	1	1,225	1	0,779	1	1	studied	669,3272727	700,25	1	studied	80	0,87561947740706	0,186206824561037	-1,05113769736138
1740	agnese102	26	30,92272727	0,588837294	-0,235539749	tavolo	2	0	1,127	1	0,613	1	1	studied	669,3272727	700,25	0	studied	80	0,87561947740706	0,186206824561037	-1,05113769736138
1741	agnese102	26	30,92272727	0,588837294	-0,235539749	nero	2	0	1,359	3	0,979	1	0	weakly	669,3272727	700,25	1	new	80	0,87561947740706	0,186206824561037	-1,05113769736138
1742	agnese102	26	30,92272727	0,588837294	-0,235539749	tabacco	2	1	1,109	3	0,446	1	1	studied	669,3272727	700,25	1	studied	80	0,87561947740706	0,186206824561037	-1,05113769736138
1743	agnese102	26	30,92272727	0,588837294	-0,235539749	ghiaccio	2	1	1,059	2	0,379	1	1	studied	669,3272727	700,25	1	studied	80	0,87561947740706	0,186206824561037	-1,05113769736138
1744	agnese102	26	30,92272727	0,588837294	-0,235539749	puzza	2	0	0,843	3	1,112	1	0	weakly	669,3272727	700,25	1	new	80	0,87561947740706	0,186206824561037	-1,05113769736138
1745	agnese102	26	30,92272727	0,588837294	-0,235539749	inquinamento	2	1	1,189	2	1,43	1	1	studied	669,3272727	700,25	1	studied	80	0,87561947740706	0,186206824561037	-1,05113769736138
1746	agnese102	26	30,92272727	0,588837294	-0,235539749	carcere	2	1	1,526	3	1,195	1	0	weakly	669,3272727	700,25	0	new	80	0,87561947740706	0,186206824561037	-1,05113769736138
1747	agnese102	26	30,92272727	0,588837294	-0,235539749	pungere	2	1	1,393	2	0,481	1	0	weakly	669,3272727	700,25	0	new	80	0,87561947740706	0,186206824561037	-1,05113769736138
1748	agnese102	26	30,92272727	0,588837294	-0,235539749	studio	2	0	1,142	2	1,211	1	0	weakly	669,3272727	700,25	1	new	80	0,87561947740706	0,186206824561037	-1,05113769736138
1749	agnese102	26	30,92272727	0,588837294	-0,235539749	farina	2	0	0,959	2	0,88	1	0	unrelated	669,3272727	700,25	1	new	80	0,87561947740706	0,186206824561037	-1,05113769736138
1750	agnese102	26	30,92272727	0,588837294	-0,235539749	veloce	2	1	1,442	3	0,679	1	1	studied	669,3272727	700,25	1	studied	80	0,87561947740706	0,186206824561037	-1,05113769736138
1751	agnese102	26	30,92272727	0,588837294	-0,235539749	sciare	2	1	1,992	1	0,246	1	0	weakly	669,3272727	700,25	0	new	80	0,87561947740706	0,186206824561037	-1,05113769736138
1752	agnese102	26	30,92272727	0,588837294	-0,235539749	sole	2	0	0,81	3	0,546	1	0	unrelated	669,3272727	700,25	1	new	80	0,87561947740706	0,186206824561037	-1,05113769736138
1753	agnese102	26	30,92272727	0,588837294	-0,235539749	italiana	2	1	0,642	4	0,663	1	1	studied	669,3272727	700,25	1	studied	80	0,87561947740706	0,186206824561037	-1,05113769736138
1754	agnese102	26	30,92272727	0,588837294	-0,235539749	comoda	2	1	0,909	3	0,646	1	0	weakly	669,3272727	700,25	0	new	80	0,87561947740706	0,186206824561037	-1,05113769736138
1755	agnese102	26	30,92272727	0,588837294	-0,235539749	scarpe	2	0	1,124	1	1,014	1	0	unrelated	669,3272727	700,25	1	new	80	0,87561947740706	0,186206824561037	-1,05113769736138
1756	agnese102	26	30,92272727	0,588837294	-0,235539749	punta	2	0	1,126	2	0,963	1	1	studied	669,3272727	700,25	0	studied	80	0,87561947740706	0,186206824561037	-1,05113769736138
1757	agnese102	26	30,92272727	0,588837294	-0,235539749	piano	2	1	1,075	1	1,796	1	0	weakly	669,3272727	700,25	0	new	80	0,87561947740706	0,186206824561037	-1,05113769736138
1758	agnese102	26	30,92272727	0,588837294	-0,235539749	innalzare	2	0	1,009	2	1,045	1	0	weakly	669,3272727	700,25	1	new	80	0,87561947740706	0,186206824561037	-1,05113769736138
1759	agnese102	26	30,92272727	0,588837294	-0,235539749	valzer	2	0	1,025	3	0,778	1	1	studied	669,3272727	700,25	0	studied	80	0,87561947740706	0,186206824561037	-1,05113769736138
1760	agnese102	26	30,92272727	0,588837294	-0,235539749	morbido	2	0	1,009	2	1,412	1	0	unrelated	669,3272727	700,25	1	new	80	0,87561947740706	0,186206824561037	-1,05113769736138
1761	alessandra24	22	-29,5016835	0,410090323	0,125413556	iniezione	2	0	1,753	3	1,01	1	0	weakly	822,5925926	793,0909091	1	new	80	-1,41194152671973	-0,994795465431507	-0,0449759116670872
1762	alessandra24	22	-29,5016835	0,410090323	0,125413556	nero	2	1	1,837	2	0,278	1	0	weakly	822,5925926	793,0909091	0	new	80	-1,41194152671973	-0,994795465431507	-0,0449759116670872
1763	alessandra24	22	-29,5016835	0,410090323	0,125413556	inchiostro	2	1	0,988	4	0,63	1	1	studied	822,5925926	793,0909091	1	studied	80	-1,41194152671973	-0,994795465431507	-0,0449759116670872
1764	alessandra24	22	-29,5016835	0,410090323	0,125413556	paglia	2	1	1,688	2	0,247	1	1	studied	822,5925926	793,0909091	1	studied	80	-1,41194152671973	-0,994795465431507	-0,0449759116670872
1765	alessandra24	22	-29,5016835	0,410090323	0,125413556	sciare	2	0	1,556	2	0,741	1	0	weakly	822,5925926	793,0909091	1	new	80	-1,41194152671973	-0,994795465431507	-0,0449759116670872
1766	alessandra24	22	-29,5016835	0,410090323	0,125413556	nicotina	2	1	1,125	4	0,511	1	1	studied	822,5925926	793,0909091	1	studied	80	-1,41194152671973	-0,994795465431507	-0,0449759116670872
1767	alessandra24	22	-29,5016835	0,410090323	0,125413556	salato	2	1	2,053	2	0,479	1	0	weakly	822,5925926	793,0909091	0	new	80	-1,41194152671973	-0,994795465431507	-0,0449759116670872
1768	alessandra24	22	-29,5016835	0,410090323	0,125413556	scarpe	2	0	1,837	2	0,528	1	0	unrelated	822,5925926	793,0909091	1	new	80	-1,41194152671973	-0,994795465431507	-0,0449759116670872
1769	alessandra24	22	-29,5016835	0,410090323	0,125413556	vento	2	1	2,6	3	6,002	1	1	studied	822,5925926	793,0909091	1	studied	80	-1,41194152671973	-0,994795465431507	-0,0449759116670872
1770	alessandra24	22	-29,5016835	0,410090323	0,125413556	foglio	2	1	1,139	4	0,38	1	1	studied	822,5925926	793,0909091	1	studied	80	-1,41194152671973	-0,994795465431507	-0,0449759116670872
1771	alessandra24	22	-29,5016835	0,410090323	0,125413556	veloce	2	1	1,804	2	1,245	1	1	studied	822,5925926	793,0909091	1	studied	80	-1,41194152671973	-0,994795465431507	-0,0449759116670872
1772	alessandra24	22	-29,5016835	0,410090323	0,125413556	naso	2	1	4,101	2	3,039	1	0	weakly	822,5925926	793,0909091	0	new	80	-1,41194152671973	-0,994795465431507	-0,0449759116670872
1773	alessandra24	22	-29,5016835	0,410090323	0,125413556	ragno	2	1	2,701	2	1,097	1	0	critical	822,5925926	793,0909091	0	new	80	-1,41194152671973	-0,994795465431507	-0,0449759116670872
1774	alessandra24	22	-29,5016835	0,410090323	0,125413556	carcere	2	1	1,868	3	1,626	1	0	weakly	822,5925926	793,0909091	0	new	80	-1,41194152671973	-0,994795465431507	-0,0449759116670872
1775	alessandra24	22	-29,5016835	0,410090323	0,125413556	pistola	2	1	1,821	2	0,826	1	0	weakly	822,5925926	793,0909091	0	new	80	-1,41194152671973	-0,994795465431507	-0,0449759116670872
1776	alessandra24	22	-29,5016835	0,410090323	0,125413556	valzer	2	1	3,303	4	1,026	1	1	studied	822,5925926	793,0909091	1	studied	80	-1,41194152671973	-0,994795465431507	-0,0449759116670872
1777	alessandra24	22	-29,5016835	0,410090323	0,125413556	freddo	2	1	1,753	3	1,672	1	0	critical	822,5925926	793,0909091	0	new	80	-1,41194152671973	-0,994795465431507	-0,0449759116670872
1778	alessandra24	22	-29,5016835	0,410090323	0,125413556	lucano	2	1	0,939	4	0,444	1	1	studied	822,5925926	793,0909091	1	studied	80	-1,41194152671973	-0,994795465431507	-0,0449759116670872
1779	alessandra24	22	-29,5016835	0,410090323	0,125413556	accendere	2	1	2,447	2	0,296	1	0	weakly	822,5925926	793,0909091	0	new	80	-1,41194152671973	-0,994795465431507	-0,0449759116670872
1780	alessandra24	22	-29,5016835	0,410090323	0,125413556	penna	2	1	1,069	4	1,078	1	0	critical	822,5925926	793,0909091	0	new	80	-1,41194152671973	-0,994795465431507	-0,0449759116670872
1781	alessandra24	22	-29,5016835	0,410090323	0,125413556	coperta	2	1	2,385	2	0,663	1	1	studied	822,5925926	793,0909091	1	studied	80	-1,41194152671973	-0,994795465431507	-0,0449759116670872
1782	alessandra24	22	-29,5016835	0,410090323	0,125413556	sole	2	1	2,404	2	0,661	1	0	unrelated	822,5925926	793,0909091	0	new	80	-1,41194152671973	-0,994795465431507	-0,0449759116670872
1783	alessandra24	22	-29,5016835	0,410090323	0,125413556	velenoso	2	0	2,37	2	1,225	1	1	studied	822,5925926	793,0909091	0	studied	80	-1,41194152671973	-0,994795465431507	-0,0449759116670872
1784	alessandra24	22	-29,5016835	0,410090323	0,125413556	pianta	2	1	2,203	2	0,761	1	0	unrelated	822,5925926	793,0909091	0	new	80	-1,41194152671973	-0,994795465431507	-0,0449759116670872
1785	alessandra24	22	-29,5016835	0,410090323	0,125413556	tabacco	2	1	1,136	4	0,512	1	1	studied	822,5925926	793,0909091	1	studied	80	-1,41194152671973	-0,994795465431507	-0,0449759116670872
1786	alessandra24	22	-29,5016835	0,410090323	0,125413556	grafia	2	0	2,025	4	1,344	1	0	weakly	822,5925926	793,0909091	1	new	80	-1,41194152671973	-0,994795465431507	-0,0449759116670872
1787	alessandra24	22	-29,5016835	0,410090323	0,125413556	plastica	2	0	1,371	3	1,096	1	0	unrelated	822,5925926	793,0909091	1	new	80	-1,41194152671973	-0,994795465431507	-0,0449759116670872
1788	alessandra24	22	-29,5016835	0,410090323	0,125413556	tela	2	1	1,722	2	0,91	1	1	studied	822,5925926	793,0909091	1	studied	80	-1,41194152671973	-0,994795465431507	-0,0449759116670872
1789	alessandra24	22	-29,5016835	0,410090323	0,125413556	pungere	2	0	1,886	1	1,09	1	0	weakly	822,5925926	793,0909091	1	new	80	-1,41194152671973	-0,994795465431507	-0,0449759116670872
1790	alessandra24	22	-29,5016835	0,410090323	0,125413556	neve	2	1	1,139	4	0,295	1	1	studied	822,5925926	793,0909091	1	studied	80	-1,41194152671973	-0,994795465431507	-0,0449759116670872
1791	alessandra24	22	-29,5016835	0,410090323	0,125413556	bocca	2	1	1,469	3	1,594	1	1	studied	822,5925926	793,0909091	1	studied	80	-1,41194152671973	-0,994795465431507	-0,0449759116670872
1792	alessandra24	22	-29,5016835	0,410090323	0,125413556	paura	2	0	1,988	2	0,794	1	1	studied	822,5925926	793,0909091	0	studied	80	-1,41194152671973	-0,994795465431507	-0,0449759116670872
1793	alessandra24	22	-29,5016835	0,410090323	0,125413556	anziano	2	1	2,403	2	0,178	1	1	studied	822,5925926	793,0909091	1	studied	80	-1,41194152671973	-0,994795465431507	-0,0449759116670872
1794	alessandra24	22	-29,5016835	0,410090323	0,125413556	farina	2	0	2,334	3	1,177	1	0	unrelated	822,5925926	793,0909091	1	new	80	-1,41194152671973	-0,994795465431507	-0,0449759116670872
1795	alessandra24	22	-29,5016835	0,410090323	0,125413556	scomoda	2	0	2,133	2	0,48	1	1	studied	822,5925926	793,0909091	0	studied	80	-1,41194152671973	-0,994795465431507	-0,0449759116670872
1796	alessandra24	22	-29,5016835	0,410090323	0,125413556	dolce	2	0	2,403	2	1,26	1	1	studied	822,5925926	793,0909091	0	studied	80	-1,41194152671973	-0,994795465431507	-0,0449759116670872
1797	alessandra24	22	-29,5016835	0,410090323	0,125413556	italia	2	0	1,571	4	1,093	1	1	studied	822,5925926	793,0909091	0	studied	80	-1,41194152671973	-0,994795465431507	-0,0449759116670872
1798	alessandra24	22	-29,5016835	0,410090323	0,125413556	assassino	2	1	1,696	4	1,444	1	1	studied	822,5925926	793,0909091	1	studied	80	-1,41194152671973	-0,994795465431507	-0,0449759116670872
1799	alessandra24	22	-29,5016835	0,410090323	0,125413556	inquinamento	2	1	1,669	4	0,278	1	1	studied	822,5925926	793,0909091	1	studied	80	-1,41194152671973	-0,994795465431507	-0,0449759116670872
1800	alessandra24	22	-29,5016835	0,410090323	0,125413556	comoda	2	1	2,154	3	0,929	1	0	weakly	822,5925926	793,0909091	0	new	80	-1,41194152671973	-0,994795465431507	-0,0449759116670872
1801	alessandra24	22	-29,5016835	0,410090323	0,125413556	cammello	2	0	2,806	2	1,56	1	1	studied	822,5925926	793,0909091	0	studied	80	-1,41194152671973	-0,994795465431507	-0,0449759116670872
1802	alessandra24	22	-29,5016835	0,410090323	0,125413556	fobia	2	0	11,735	4	3,621	1	0	weakly	822,5925926	793,0909091	1	new	80	-1,41194152671973	-0,994795465431507	-0,0449759116670872
1803	alessandra24	22	-29,5016835	0,410090323	0,125413556	formica	2	1	2,317	2	0,483	1	0	weakly	822,5925926	793,0909091	0	new	80	-1,41194152671973	-0,994795465431507	-0,0449759116670872
1804	alessandra24	22	-29,5016835	0,410090323	0,125413556	furfante	2	1	1,587	3	0,575	1	1	studied	822,5925926	793,0909091	1	studied	80	-1,41194152671973	-0,994795465431507	-0,0449759116670872
1805	alessandra24	22	-29,5016835	0,410090323	0,125413556	punta	2	0	2,004	2	0,877	1	1	studied	822,5925926	793,0909091	0	studied	80	-1,41194152671973	-0,994795465431507	-0,0449759116670872
1806	alessandra24	22	-29,5016835	0,410090323	0,125413556	morbido	2	1	1,723	2	0,808	1	0	unrelated	822,5925926	793,0909091	0	new	80	-1,41194152671973	-0,994795465431507	-0,0449759116670872
1807	alessandra24	22	-29,5016835	0,410090323	0,125413556	innalzare	2	0	1,485	3	1,275	1	0	weakly	822,5925926	793,0909091	1	new	80	-1,41194152671973	-0,994795465431507	-0,0449759116670872
1808	alessandra24	22	-29,5016835	0,410090323	0,125413556	italiana	2	1	2,352	4	0,544	1	1	studied	822,5925926	793,0909091	1	studied	80	-1,41194152671973	-0,994795465431507	-0,0449759116670872
1809	alessandra24	22	-29,5016835	0,410090323	0,125413556	fumo	2	1	1,604	4	0,244	1	0	critical	822,5925926	793,0909091	0	new	80	-1,41194152671973	-0,994795465431507	-0,0449759116670872
1810	alessandra24	22	-29,5016835	0,410090323	0,125413556	capelli	2	0	2,952	2	1,093	1	0	unrelated	822,5925926	793,0909091	1	new	80	-1,41194152671973	-0,994795465431507	-0,0449759116670872
1811	alessandra24	22	-29,5016835	0,410090323	0,125413556	gambe	2	1	2,087	1	1,21	1	1	studied	822,5925926	793,0909091	1	studied	80	-1,41194152671973	-0,994795465431507	-0,0449759116670872
1812	alessandra24	22	-29,5016835	0,410090323	0,125413556	piatta	2	0	1,753	3	1,416	1	0	unrelated	822,5925926	793,0909091	1	new	80	-1,41194152671973	-0,994795465431507	-0,0449759116670872
1813	alessandra24	22	-29,5016835	0,410090323	0,125413556	bandiera	2	0	1,471	2	1,643	1	0	critical	822,5925926	793,0909091	1	new	80	-1,41194152671973	-0,994795465431507	-0,0449759116670872
1814	alessandra24	22	-29,5016835	0,410090323	0,125413556	pipa	2	1	1,121	4	0,478	1	1	studied	822,5925926	793,0909091	1	studied	80	-1,41194152671973	-0,994795465431507	-0,0449759116670872
1815	alessandra24	22	-29,5016835	0,410090323	0,125413556	ago	2	1	1,089	4	0,526	1	0	critical	822,5925926	793,0909091	0	new	80	-1,41194152671973	-0,994795465431507	-0,0449759116670872
1816	alessandra24	22	-29,5016835	0,410090323	0,125413556	sedia	2	1	1,406	4	0,41	1	0	critical	822,5925926	793,0909091	0	new	80	-1,41194152671973	-0,994795465431507	-0,0449759116670872
1817	alessandra24	22	-29,5016835	0,410090323	0,125413556	nera	2	1	1,388	4	0,561	1	1	studied	822,5925926	793,0909091	1	studied	80	-1,41194152671973	-0,994795465431507	-0,0449759116670872
1818	alessandra24	22	-29,5016835	0,410090323	0,125413556	piano	2	1	2,602	2	0,542	1	0	weakly	822,5925926	793,0909091	0	new	80	-1,41194152671973	-0,994795465431507	-0,0449759116670872
1819	alessandra24	22	-29,5016835	0,410090323	0,125413556	puzza	2	0	1,227	3	1,027	1	0	weakly	822,5925926	793,0909091	1	new	80	-1,41194152671973	-0,994795465431507	-0,0449759116670872
1820	alessandra24	22	-29,5016835	0,410090323	0,125413556	mondiali	2	0	1,471	3	1,228	1	0	weakly	822,5925926	793,0909091	1	new	80	-1,41194152671973	-0,994795465431507	-0,0449759116670872
1821	alessandra24	22	-29,5016835	0,410090323	0,125413556	scassinare	2	1	1,917	3	0,927	1	1	studied	822,5925926	793,0909091	1	studied	80	-1,41194152671973	-0,994795465431507	-0,0449759116670872
1822	alessandra24	22	-29,5016835	0,410090323	0,125413556	studio	2	1	1,621	2	0,843	1	0	weakly	822,5925926	793,0909091	0	new	80	-1,41194152671973	-0,994795465431507	-0,0449759116670872
1823	alessandra24	22	-29,5016835	0,410090323	0,125413556	scuola	2	1	1,385	4	0,363	1	1	studied	822,5925926	793,0909091	1	studied	80	-1,41194152671973	-0,994795465431507	-0,0449759116670872
1824	alessandra24	22	-29,5016835	0,410090323	0,125413556	tavolo	2	0	10,255	1	16,245	1	1	studied	822,5925926	793,0909091	0	studied	80	-1,41194152671973	-0,994795465431507	-0,0449759116670872
1825	alessandra24	22	-29,5016835	0,410090323	0,125413556	ghiaccio	2	1	1,855	2	0,942	1	1	studied	822,5925926	793,0909091	1	studied	80	-1,41194152671973	-0,994795465431507	-0,0449759116670872
1826	alessandra24	22	-29,5016835	0,410090323	0,125413556	tiepido	2	1	1,405	4	0,544	1	1	studied	822,5925926	793,0909091	1	studied	80	-1,41194152671973	-0,994795465431507	-0,0449759116670872
1827	alessandra24	22	-29,5016835	0,410090323	0,125413556	ladro	2	1	1,504	3	1,177	1	0	critical	822,5925926	793,0909091	0	new	80	-1,41194152671973	-0,994795465431507	-0,0449759116670872
1828	alessandra24	22	-29,5016835	0,410090323	0,125413556	suono	2	0	2,104	3	0,792	1	0	unrelated	822,5925926	793,0909091	1	new	80	-1,41194152671973	-0,994795465431507	-0,0449759116670872
1829	alessandra24	22	-29,5016835	0,410090323	0,125413556	cucire	2	1	0,972	4	0,545	1	1	studied	822,5925926	793,0909091	1	studied	80	-1,41194152671973	-0,994795465431507	-0,0449759116670872
1830	alessandra24	22	-29,5016835	0,410090323	0,125413556	alcolico	2	1	1,737	2	1,641	1	1	studied	822,5925926	793,0909091	1	studied	80	-1,41194152671973	-0,994795465431507	-0,0449759116670872
1831	alessandra24	22	-29,5016835	0,410090323	0,125413556	alza	2	0	2,217	3	0,659	1	1	studied	822,5925926	793,0909091	0	studied	80	-1,41194152671973	-0,994795465431507	-0,0449759116670872
1832	alessandra24	22	-29,5016835	0,410090323	0,125413556	lento	2	1	2,486	3	1,159	1	0	critical	822,5925926	793,0909091	0	new	80	-1,41194152671973	-0,994795465431507	-0,0449759116670872
1833	alessandra24	22	-29,5016835	0,410090323	0,125413556	medicina	2	0	2,321	2	1,094	1	0	weakly	822,5925926	793,0909091	1	new	80	-1,41194152671973	-0,994795465431507	-0,0449759116670872
1834	alessandra24	22	-29,5016835	0,410090323	0,125413556	ballo	2	1	1,67	4	0,463	1	1	studied	822,5925926	793,0909091	1	studied	80	-1,41194152671973	-0,994795465431507	-0,0449759116670872
1835	alessandra24	22	-29,5016835	0,410090323	0,125413556	amaro	2	1	1,455	4	0,363	1	0	critical	822,5925926	793,0909091	0	new	80	-1,41194152671973	-0,994795465431507	-0,0449759116670872
1836	alessandra24	22	-29,5016835	0,410090323	0,125413556	astuccio	2	0	2,303	1	1,693	1	0	weakly	822,5925926	793,0909091	1	new	80	-1,41194152671973	-0,994795465431507	-0,0449759116670872
1837	alessandra24	22	-29,5016835	0,410090323	0,125413556	filo	2	1	1,238	4	0,711	1	1	studied	822,5925926	793,0909091	1	studied	80	-1,41194152671973	-0,994795465431507	-0,0449759116670872
1838	alessandra24	22	-29,5016835	0,410090323	0,125413556	insetto	2	1	2,092	2	1,21	1	1	studied	822,5925926	793,0909091	1	studied	80	-1,41194152671973	-0,994795465431507	-0,0449759116670872
1839	alessandra24	22	-29,5016835	0,410090323	0,125413556	bella	2	0	1,589	2	2,44	1	0	unrelated	822,5925926	793,0909091	1	new	80	-1,41194152671973	-0,994795465431507	-0,0449759116670872
1840	alessandra24	22	-29,5016835	0,410090323	0,125413556	rapinatore	2	1	1,154	4	0,395	1	1	studied	822,5925926	793,0909091	1	studied	80	-1,41194152671973	-0,994795465431507	-0,0449759116670872
1841	alessia33	30	24,84733124	0,466342196	0,710980836	puzza	1	0	1,064	2	0,899	1	0	weakly	652,9795918	677,8269231	1	new	80	0,645615760933009	-0,623132715244989	1,58730009724478
1842	alessia33	30	24,84733124	0,466342196	0,710980836	capelli	1	0	1,73	3	1,514	1	0	unrelated	652,9795918	677,8269231	1	new	80	0,645615760933009	-0,623132715244989	1,58730009724478
1843	alessia33	30	24,84733124	0,466342196	0,710980836	velenoso	1	1	1,959	2	0,949	1	1	studied	652,9795918	677,8269231	1	studied	80	0,645615760933009	-0,623132715244989	1,58730009724478
1844	alessia33	30	24,84733124	0,466342196	0,710980836	pianta	1	0	1,58	1	1,632	1	0	unrelated	652,9795918	677,8269231	1	new	80	0,645615760933009	-0,623132715244989	1,58730009724478
1845	alessia33	30	24,84733124	0,466342196	0,710980836	tabacco	1	0	2,231	1	1,148	1	1	studied	652,9795918	677,8269231	0	studied	80	0,645615760933009	-0,623132715244989	1,58730009724478
1846	alessia33	30	24,84733124	0,466342196	0,710980836	ballo	1	0	1,614	3	0,666	1	1	studied	652,9795918	677,8269231	0	studied	80	0,645615760933009	-0,623132715244989	1,58730009724478
1847	alessia33	30	24,84733124	0,466342196	0,710980836	scassinare	1	1	1,396	2	1,197	1	1	studied	652,9795918	677,8269231	1	studied	80	0,645615760933009	-0,623132715244989	1,58730009724478
1848	alessia33	30	24,84733124	0,466342196	0,710980836	salato	1	0	0,927	2	0,747	1	0	weakly	652,9795918	677,8269231	1	new	80	0,645615760933009	-0,623132715244989	1,58730009724478
1849	alessia33	30	24,84733124	0,466342196	0,710980836	insetto	1	1	1,297	4	0,649	1	1	studied	652,9795918	677,8269231	1	studied	80	0,645615760933009	-0,623132715244989	1,58730009724478
1850	alessia33	30	24,84733124	0,466342196	0,710980836	tavolo	1	1	1,364	4	0,832	1	1	studied	652,9795918	677,8269231	1	studied	80	0,645615760933009	-0,623132715244989	1,58730009724478
1851	alessia33	30	24,84733124	0,466342196	0,710980836	fobia	1	0	0,877	3	1,116	1	0	weakly	652,9795918	677,8269231	1	new	80	0,645615760933009	-0,623132715244989	1,58730009724478
1852	alessia33	30	24,84733124	0,466342196	0,710980836	farina	1	0	0,946	4	0,698	1	0	unrelated	652,9795918	677,8269231	1	new	80	0,645615760933009	-0,623132715244989	1,58730009724478
1853	alessia33	30	24,84733124	0,466342196	0,710980836	mondiali	1	0	0,96	4	0,798	1	0	weakly	652,9795918	677,8269231	1	new	80	0,645615760933009	-0,623132715244989	1,58730009724478
1854	alessia33	30	24,84733124	0,466342196	0,710980836	tela	1	0	1,077	4	1,532	1	1	studied	652,9795918	677,8269231	0	studied	80	0,645615760933009	-0,623132715244989	1,58730009724478
1855	alessia33	30	24,84733124	0,466342196	0,710980836	astuccio	1	0	0,96	4	1,299	1	0	weakly	652,9795918	677,8269231	1	new	80	0,645615760933009	-0,623132715244989	1,58730009724478
1856	alessia33	30	24,84733124	0,466342196	0,710980836	formica	1	0	2,063	1	1,832	1	0	weakly	652,9795918	677,8269231	1	new	80	0,645615760933009	-0,623132715244989	1,58730009724478
1857	alessia33	30	24,84733124	0,466342196	0,710980836	scomoda	1	1	1,911	4	0,714	1	1	studied	652,9795918	677,8269231	1	studied	80	0,645615760933009	-0,623132715244989	1,58730009724478
1858	alessia33	30	24,84733124	0,466342196	0,710980836	piano	1	0	1,812	2	0,983	1	0	weakly	652,9795918	677,8269231	1	new	80	0,645615760933009	-0,623132715244989	1,58730009724478
1859	alessia33	30	24,84733124	0,466342196	0,710980836	bandiera	1	1	1,282	4	0,749	1	0	critical	652,9795918	677,8269231	0	new	80	0,645615760933009	-0,623132715244989	1,58730009724478
1860	alessia33	30	24,84733124	0,466342196	0,710980836	carcere	1	0	2,093	2	0,982	1	0	weakly	652,9795918	677,8269231	1	new	80	0,645615760933009	-0,623132715244989	1,58730009724478
1861	alessia33	30	24,84733124	0,466342196	0,710980836	pistola	1	1	1,627	4	1,098	1	0	weakly	652,9795918	677,8269231	0	new	80	0,645615760933009	-0,623132715244989	1,58730009724478
1862	alessia33	30	24,84733124	0,466342196	0,710980836	italia	1	1	1,614	4	0,783	1	1	studied	652,9795918	677,8269231	1	studied	80	0,645615760933009	-0,623132715244989	1,58730009724478
1863	alessia33	30	24,84733124	0,466342196	0,710980836	inchiostro	1	0	1,91	3	0,416	1	1	studied	652,9795918	677,8269231	0	studied	80	0,645615760933009	-0,623132715244989	1,58730009724478
1864	alessia33	30	24,84733124	0,466342196	0,710980836	fumo	1	1	1,844	1	1,414	1	0	critical	652,9795918	677,8269231	0	new	80	0,645615760933009	-0,623132715244989	1,58730009724478
1865	alessia33	30	24,84733124	0,466342196	0,710980836	inquinamento	1	0	1,16	4	1,265	1	1	studied	652,9795918	677,8269231	0	studied	80	0,645615760933009	-0,623132715244989	1,58730009724478
1866	alessia33	30	24,84733124	0,466342196	0,710980836	medicina	1	0	1,043	3	1,233	1	0	weakly	652,9795918	677,8269231	1	new	80	0,645615760933009	-0,623132715244989	1,58730009724478
1867	alessia33	30	24,84733124	0,466342196	0,710980836	bocca	1	0	1,893	2	0,814	1	1	studied	652,9795918	677,8269231	0	studied	80	0,645615760933009	-0,623132715244989	1,58730009724478
1868	alessia33	30	24,84733124	0,466342196	0,710980836	freddo	1	0	0,746	4	2,115	1	0	critical	652,9795918	677,8269231	1	new	80	0,645615760933009	-0,623132715244989	1,58730009724478
1869	alessia33	30	24,84733124	0,466342196	0,710980836	cammello	1	1	1,077	4	0,865	1	1	studied	652,9795918	677,8269231	1	studied	80	0,645615760933009	-0,623132715244989	1,58730009724478
1870	alessia33	30	24,84733124	0,466342196	0,710980836	penna	1	0	1,076	2	1,264	1	0	critical	652,9795918	677,8269231	1	new	80	0,645615760933009	-0,623132715244989	1,58730009724478
1871	alessia33	30	24,84733124	0,466342196	0,710980836	bella	1	0	1,129	2	0,665	1	0	unrelated	652,9795918	677,8269231	1	new	80	0,645615760933009	-0,623132715244989	1,58730009724478
1872	alessia33	30	24,84733124	0,466342196	0,710980836	scarpe	1	0	1,031	3	1,116	1	0	unrelated	652,9795918	677,8269231	1	new	80	0,645615760933009	-0,623132715244989	1,58730009724478
1873	alessia33	30	24,84733124	0,466342196	0,710980836	gambe	1	1	1,294	4	0,582	1	1	studied	652,9795918	677,8269231	1	studied	80	0,645615760933009	-0,623132715244989	1,58730009724478
1874	alessia33	30	24,84733124	0,466342196	0,710980836	morbido	1	0	1,38	2	1,164	1	0	unrelated	652,9795918	677,8269231	1	new	80	0,645615760933009	-0,623132715244989	1,58730009724478
1875	alessia33	30	24,84733124	0,466342196	0,710980836	foglio	1	0	1,195	2	2,014	1	1	studied	652,9795918	677,8269231	0	studied	80	0,645615760933009	-0,623132715244989	1,58730009724478
1876	alessia33	30	24,84733124	0,466342196	0,710980836	lucano	1	1	1,795	4	0,999	1	1	studied	652,9795918	677,8269231	1	studied	80	0,645615760933009	-0,623132715244989	1,58730009724478
1877	alessia33	30	24,84733124	0,466342196	0,710980836	italiana	1	1	1,41	4	0,516	1	1	studied	652,9795918	677,8269231	1	studied	80	0,645615760933009	-0,623132715244989	1,58730009724478
1878	alessia33	30	24,84733124	0,466342196	0,710980836	assassino	1	1	1,847	4	1,116	1	1	studied	652,9795918	677,8269231	1	studied	80	0,645615760933009	-0,623132715244989	1,58730009724478
1879	alessia33	30	24,84733124	0,466342196	0,710980836	iniezione	1	0	1,647	4	0,516	1	0	weakly	652,9795918	677,8269231	1	new	80	0,645615760933009	-0,623132715244989	1,58730009724478
1880	alessia33	30	24,84733124	0,466342196	0,710980836	plastica	1	0	1,061	3	0,615	1	0	unrelated	652,9795918	677,8269231	1	new	80	0,645615760933009	-0,623132715244989	1,58730009724478
1881	alessia33	30	24,84733124	0,466342196	0,710980836	sciare	1	1	1,727	3	1,015	1	0	weakly	652,9795918	677,8269231	0	new	80	0,645615760933009	-0,623132715244989	1,58730009724478
1882	alessia33	30	24,84733124	0,466342196	0,710980836	studio	1	0	1,826	2	0,798	1	0	weakly	652,9795918	677,8269231	1	new	80	0,645615760933009	-0,623132715244989	1,58730009724478
1883	alessia33	30	24,84733124	0,466342196	0,710980836	comoda	1	1	1,813	4	0,715	1	0	weakly	652,9795918	677,8269231	0	new	80	0,645615760933009	-0,623132715244989	1,58730009724478
1884	alessia33	30	24,84733124	0,466342196	0,710980836	paura	1	0	1,177	2	0,865	1	1	studied	652,9795918	677,8269231	0	studied	80	0,645615760933009	-0,623132715244989	1,58730009724478
1885	alessia33	30	24,84733124	0,466342196	0,710980836	suono	1	0	1,41	1	1,749	1	0	unrelated	652,9795918	677,8269231	1	new	80	0,645615760933009	-0,623132715244989	1,58730009724478
1886	alessia33	30	24,84733124	0,466342196	0,710980836	ladro	1	1	1,33	3	0,798	1	0	critical	652,9795918	677,8269231	0	new	80	0,645615760933009	-0,623132715244989	1,58730009724478
1887	alessia33	30	24,84733124	0,466342196	0,710980836	scuola	1	0	0,878	2	1,248	1	1	studied	652,9795918	677,8269231	0	studied	80	0,645615760933009	-0,623132715244989	1,58730009724478
1888	alessia33	30	24,84733124	0,466342196	0,710980836	valzer	1	0	0,877	4	0,683	1	1	studied	652,9795918	677,8269231	0	studied	80	0,645615760933009	-0,623132715244989	1,58730009724478
1889	alessia33	30	24,84733124	0,466342196	0,710980836	alza	1	1	1,627	4	1,015	1	1	studied	652,9795918	677,8269231	1	studied	80	0,645615760933009	-0,623132715244989	1,58730009724478
1890	alessia33	30	24,84733124	0,466342196	0,710980836	innalzare	1	0	3,31	2	1,699	1	0	weakly	652,9795918	677,8269231	1	new	80	0,645615760933009	-0,623132715244989	1,58730009724478
1891	alessia33	30	24,84733124	0,466342196	0,710980836	alcolico	1	1	2,53	2	0,782	1	1	studied	652,9795918	677,8269231	1	studied	80	0,645615760933009	-0,623132715244989	1,58730009724478
1892	alessia33	30	24,84733124	0,466342196	0,710980836	coperta	1	0	2,01	2	0,698	1	1	studied	652,9795918	677,8269231	0	studied	80	0,645615760933009	-0,623132715244989	1,58730009724478
1893	alessia33	30	24,84733124	0,466342196	0,710980836	nicotina	1	0	1,244	3	1,927	1	1	studied	652,9795918	677,8269231	0	studied	80	0,645615760933009	-0,623132715244989	1,58730009724478
1894	alessia33	30	24,84733124	0,466342196	0,710980836	furfante	1	1	1,428	4	0,615	1	1	studied	652,9795918	677,8269231	1	studied	80	0,645615760933009	-0,623132715244989	1,58730009724478
1895	alessia33	30	24,84733124	0,466342196	0,710980836	veloce	1	0	0,945	3	0,999	1	1	studied	652,9795918	677,8269231	0	studied	80	0,645615760933009	-0,623132715244989	1,58730009724478
1896	alessia33	30	24,84733124	0,466342196	0,710980836	nero	1	0	0,764	2	0,881	1	0	weakly	652,9795918	677,8269231	1	new	80	0,645615760933009	-0,623132715244989	1,58730009724478
1897	alessia33	30	24,84733124	0,466342196	0,710980836	punta	1	0	1,165	3	0,497	1	1	studied	652,9795918	677,8269231	0	studied	80	0,645615760933009	-0,623132715244989	1,58730009724478
1898	alessia33	30	24,84733124	0,466342196	0,710980836	piatta	1	0	1,247	3	1,065	1	0	unrelated	652,9795918	677,8269231	1	new	80	0,645615760933009	-0,623132715244989	1,58730009724478
1899	alessia33	30	24,84733124	0,466342196	0,710980836	tiepido	1	0	1,23	3	0,699	1	1	studied	652,9795918	677,8269231	0	studied	80	0,645615760933009	-0,623132715244989	1,58730009724478
1900	alessia33	30	24,84733124	0,466342196	0,710980836	pipa	1	0	1,381	3	1,848	1	1	studied	652,9795918	677,8269231	0	studied	80	0,645615760933009	-0,623132715244989	1,58730009724478
1901	alessia33	30	24,84733124	0,466342196	0,710980836	pungere	1	0	1,414	3	1,033	1	0	weakly	652,9795918	677,8269231	1	new	80	0,645615760933009	-0,623132715244989	1,58730009724478
1902	alessia33	30	24,84733124	0,466342196	0,710980836	sole	1	0	0,759	1	1,266	1	0	unrelated	652,9795918	677,8269231	1	new	80	0,645615760933009	-0,623132715244989	1,58730009724478
1903	alessia33	30	24,84733124	0,466342196	0,710980836	ghiaccio	1	0	1,743	2	0,566	1	1	studied	652,9795918	677,8269231	0	studied	80	0,645615760933009	-0,623132715244989	1,58730009724478
1904	alessia33	30	24,84733124	0,466342196	0,710980836	paglia	1	0	0,927	3	1,048	1	1	studied	652,9795918	677,8269231	0	studied	80	0,645615760933009	-0,623132715244989	1,58730009724478
1905	alessia33	30	24,84733124	0,466342196	0,710980836	amaro	1	1	1,077	4	0,348	1	0	critical	652,9795918	677,8269231	0	new	80	0,645615760933009	-0,623132715244989	1,58730009724478
1906	alessia33	30	24,84733124	0,466342196	0,710980836	grafia	1	0	1,127	3	0,732	1	0	weakly	652,9795918	677,8269231	1	new	80	0,645615760933009	-0,623132715244989	1,58730009724478
1907	alessia33	30	24,84733124	0,466342196	0,710980836	lento	1	0	0,927	2	1,099	1	0	critical	652,9795918	677,8269231	1	new	80	0,645615760933009	-0,623132715244989	1,58730009724478
1908	alessia33	30	24,84733124	0,466342196	0,710980836	nera	1	0	1,114	2	0,549	1	1	studied	652,9795918	677,8269231	0	studied	80	0,645615760933009	-0,623132715244989	1,58730009724478
1909	alessia33	30	24,84733124	0,466342196	0,710980836	neve	1	0	0,677	3	1,115	1	1	studied	652,9795918	677,8269231	0	studied	80	0,645615760933009	-0,623132715244989	1,58730009724478
1910	alessia33	30	24,84733124	0,466342196	0,710980836	rapinatore	1	1	1,06	4	0,464	1	1	studied	652,9795918	677,8269231	1	studied	80	0,645615760933009	-0,623132715244989	1,58730009724478
1911	alessia33	30	24,84733124	0,466342196	0,710980836	ragno	1	1	2,377	3	0,631	1	0	critical	652,9795918	677,8269231	0	new	80	0,645615760933009	-0,623132715244989	1,58730009724478
1912	alessia33	30	24,84733124	0,466342196	0,710980836	dolce	1	0	1,314	3	0,764	1	1	studied	652,9795918	677,8269231	0	studied	80	0,645615760933009	-0,623132715244989	1,58730009724478
1913	alessia33	30	24,84733124	0,466342196	0,710980836	anziano	1	0	1,377	3	0,565	1	1	studied	652,9795918	677,8269231	0	studied	80	0,645615760933009	-0,623132715244989	1,58730009724478
1914	alessia33	30	24,84733124	0,466342196	0,710980836	naso	1	0	1,159	3	1,481	1	0	weakly	652,9795918	677,8269231	1	new	80	0,645615760933009	-0,623132715244989	1,58730009724478
1915	alessia33	30	24,84733124	0,466342196	0,710980836	filo	1	0	2,08	1	1,766	1	1	studied	652,9795918	677,8269231	0	studied	80	0,645615760933009	-0,623132715244989	1,58730009724478
1916	alessia33	30	24,84733124	0,466342196	0,710980836	sedia	1	1	0,994	4	0,882	1	0	critical	652,9795918	677,8269231	0	new	80	0,645615760933009	-0,623132715244989	1,58730009724478
1917	alessia33	30	24,84733124	0,466342196	0,710980836	accendere	1	0	1,097	4	0,614	1	0	weakly	652,9795918	677,8269231	1	new	80	0,645615760933009	-0,623132715244989	1,58730009724478
1918	alessia33	30	24,84733124	0,466342196	0,710980836	vento	1	0	1,747	3	0,498	1	1	studied	652,9795918	677,8269231	0	studied	80	0,645615760933009	-0,623132715244989	1,58730009724478
1919	alessia33	30	24,84733124	0,466342196	0,710980836	cucire	1	0	1,38	2	1,032	1	1	studied	652,9795918	677,8269231	0	studied	80	0,645615760933009	-0,623132715244989	1,58730009724478
1920	alessia33	30	24,84733124	0,466342196	0,710980836	ago	1	0	1,227	2	0,748	1	0	critical	652,9795918	677,8269231	1	new	80	0,645615760933009	-0,623132715244989	1,58730009724478
1921	alisea42	24	32,11302294	0,636113573	0,420856789	ballo	1	0	1,706	2	0,344	1	1	studied	757,1754386	789,2884615	0	studied	80	0,920681959992738	0,498566768055276	0,778575741050357
1922	alisea42	24	32,11302294	0,636113573	0,420856789	alza	1	0	1,857	2	0,643	1	1	studied	757,1754386	789,2884615	0	studied	80	0,920681959992738	0,498566768055276	0,778575741050357
1923	alisea42	24	32,11302294	0,636113573	0,420856789	rapinatore	1	1	2,022	2	1,111	1	1	studied	757,1754386	789,2884615	1	studied	80	0,920681959992738	0,498566768055276	0,778575741050357
1924	alisea42	24	32,11302294	0,636113573	0,420856789	carcere	1	0	1,957	4	1,409	1	0	weakly	757,1754386	789,2884615	1	new	80	0,920681959992738	0,498566768055276	0,778575741050357
1925	alisea42	24	32,11302294	0,636113573	0,420856789	pipa	1	1	1,157	4	0,411	1	1	studied	757,1754386	789,2884615	1	studied	80	0,920681959992738	0,498566768055276	0,778575741050357
1926	alisea42	24	32,11302294	0,636113573	0,420856789	pungere	1	0	2,056	1	0,794	1	0	weakly	757,1754386	789,2884615	1	new	80	0,920681959992738	0,498566768055276	0,778575741050357
1927	alisea42	24	32,11302294	0,636113573	0,420856789	lento	1	1	1,073	2	1,141	1	0	critical	757,1754386	789,2884615	0	new	80	0,920681959992738	0,498566768055276	0,778575741050357
1928	alisea42	24	32,11302294	0,636113573	0,420856789	nera	1	1	0,856	4	0,342	1	1	studied	757,1754386	789,2884615	1	studied	80	0,920681959992738	0,498566768055276	0,778575741050357
1929	alisea42	24	32,11302294	0,636113573	0,420856789	mondiali	1	0	1,123	3	1,11	1	0	weakly	757,1754386	789,2884615	1	new	80	0,920681959992738	0,498566768055276	0,778575741050357
1930	alisea42	24	32,11302294	0,636113573	0,420856789	formica	1	0	1,29	3	0,526	1	0	weakly	757,1754386	789,2884615	1	new	80	0,920681959992738	0,498566768055276	0,778575741050357
1931	alisea42	24	32,11302294	0,636113573	0,420856789	tiepido	1	0	1,225	3	0,446	1	1	studied	757,1754386	789,2884615	0	studied	80	0,920681959992738	0,498566768055276	0,778575741050357
1932	alisea42	24	32,11302294	0,636113573	0,420856789	assassino	1	1	1,007	4	0,492	1	1	studied	757,1754386	789,2884615	1	studied	80	0,920681959992738	0,498566768055276	0,778575741050357
1933	alisea42	24	32,11302294	0,636113573	0,420856789	gambe	1	1	1,005	1	1,027	1	1	studied	757,1754386	789,2884615	1	studied	80	0,920681959992738	0,498566768055276	0,778575741050357
1934	alisea42	24	32,11302294	0,636113573	0,420856789	pistola	1	0	1,239	3	0,679	1	0	weakly	757,1754386	789,2884615	1	new	80	0,920681959992738	0,498566768055276	0,778575741050357
1935	alisea42	24	32,11302294	0,636113573	0,420856789	naso	1	0	1,174	2	0,693	1	0	weakly	757,1754386	789,2884615	1	new	80	0,920681959992738	0,498566768055276	0,778575741050357
1936	alisea42	24	32,11302294	0,636113573	0,420856789	scomoda	1	0	0,942	3	1,726	1	1	studied	757,1754386	789,2884615	0	studied	80	0,920681959992738	0,498566768055276	0,778575741050357
1937	alisea42	24	32,11302294	0,636113573	0,420856789	bocca	1	1	0,874	4	0,393	1	1	studied	757,1754386	789,2884615	1	studied	80	0,920681959992738	0,498566768055276	0,778575741050357
1938	alisea42	24	32,11302294	0,636113573	0,420856789	ghiaccio	1	0	1,257	1	0,742	1	1	studied	757,1754386	789,2884615	0	studied	80	0,920681959992738	0,498566768055276	0,778575741050357
1939	alisea42	24	32,11302294	0,636113573	0,420856789	tabacco	1	1	0,956	4	0,36	1	1	studied	757,1754386	789,2884615	1	studied	80	0,920681959992738	0,498566768055276	0,778575741050357
1940	alisea42	24	32,11302294	0,636113573	0,420856789	paglia	1	1	1,372	4	0,359	1	1	studied	757,1754386	789,2884615	1	studied	80	0,920681959992738	0,498566768055276	0,778575741050357
1941	alisea42	24	32,11302294	0,636113573	0,420856789	foglio	1	0	1,022	2	1,378	1	1	studied	757,1754386	789,2884615	0	studied	80	0,920681959992738	0,498566768055276	0,778575741050357
1942	alisea42	24	32,11302294	0,636113573	0,420856789	paura	1	0	1,107	2	0,71	1	1	studied	757,1754386	789,2884615	0	studied	80	0,920681959992738	0,498566768055276	0,778575741050357
1943	alisea42	24	32,11302294	0,636113573	0,420856789	fumo	1	1	0,771	4	0,426	1	0	critical	757,1754386	789,2884615	0	new	80	0,920681959992738	0,498566768055276	0,778575741050357
1944	alisea42	24	32,11302294	0,636113573	0,420856789	innalzare	1	0	1,575	4	0,342	1	0	weakly	757,1754386	789,2884615	1	new	80	0,920681959992738	0,498566768055276	0,778575741050357
1945	alisea42	24	32,11302294	0,636113573	0,420856789	capelli	1	0	1,188	2	0,659	1	0	unrelated	757,1754386	789,2884615	1	new	80	0,920681959992738	0,498566768055276	0,778575741050357
1946	alisea42	24	32,11302294	0,636113573	0,420856789	sole	1	0	1,406	2	0,46	1	0	unrelated	757,1754386	789,2884615	1	new	80	0,920681959992738	0,498566768055276	0,778575741050357
1947	alisea42	24	32,11302294	0,636113573	0,420856789	tela	1	1	1,122	3	0,661	1	1	studied	757,1754386	789,2884615	1	studied	80	0,920681959992738	0,498566768055276	0,778575741050357
1948	alisea42	24	32,11302294	0,636113573	0,420856789	farina	1	0	1,006	2	0,394	1	0	unrelated	757,1754386	789,2884615	1	new	80	0,920681959992738	0,498566768055276	0,778575741050357
1949	alisea42	24	32,11302294	0,636113573	0,420856789	furfante	1	1	2,107	4	1,027	1	1	studied	757,1754386	789,2884615	1	studied	80	0,920681959992738	0,498566768055276	0,778575741050357
1950	alisea42	24	32,11302294	0,636113573	0,420856789	astuccio	1	0	1,422	3	0,542	1	0	weakly	757,1754386	789,2884615	1	new	80	0,920681959992738	0,498566768055276	0,778575741050357
1951	alisea42	24	32,11302294	0,636113573	0,420856789	medicina	1	0	0,972	2	0,594	1	0	weakly	757,1754386	789,2884615	1	new	80	0,920681959992738	0,498566768055276	0,778575741050357
1952	alisea42	24	32,11302294	0,636113573	0,420856789	scuola	1	1	1,426	3	0,476	1	1	studied	757,1754386	789,2884615	1	studied	80	0,920681959992738	0,498566768055276	0,778575741050357
1953	alisea42	24	32,11302294	0,636113573	0,420856789	comoda	1	1	1,673	3	0,513	1	0	weakly	757,1754386	789,2884615	0	new	80	0,920681959992738	0,498566768055276	0,778575741050357
1954	alisea42	24	32,11302294	0,636113573	0,420856789	nicotina	1	1	0,957	4	0,407	1	1	studied	757,1754386	789,2884615	1	studied	80	0,920681959992738	0,498566768055276	0,778575741050357
1955	alisea42	24	32,11302294	0,636113573	0,420856789	ragno	1	1	1,27	2	1,46	1	0	critical	757,1754386	789,2884615	0	new	80	0,920681959992738	0,498566768055276	0,778575741050357
1956	alisea42	24	32,11302294	0,636113573	0,420856789	bella	1	0	1,74	3	0,476	1	0	unrelated	757,1754386	789,2884615	1	new	80	0,920681959992738	0,498566768055276	0,778575741050357
1957	alisea42	24	32,11302294	0,636113573	0,420856789	piano	1	0	2,06	2	0,927	1	0	weakly	757,1754386	789,2884615	1	new	80	0,920681959992738	0,498566768055276	0,778575741050357
1958	alisea42	24	32,11302294	0,636113573	0,420856789	neve	1	0	0,774	2	7,331	1	1	studied	757,1754386	789,2884615	0	studied	80	0,920681959992738	0,498566768055276	0,778575741050357
1959	alisea42	24	32,11302294	0,636113573	0,420856789	nero	1	0	1,54	1	0,66	1	0	weakly	757,1754386	789,2884615	1	new	80	0,920681959992738	0,498566768055276	0,778575741050357
1960	alisea42	24	32,11302294	0,636113573	0,420856789	amaro	1	1	2,723	1	1,444	1	0	critical	757,1754386	789,2884615	0	new	80	0,920681959992738	0,498566768055276	0,778575741050357
1961	alisea42	24	32,11302294	0,636113573	0,420856789	scarpe	1	0	1,173	3	0,958	1	0	unrelated	757,1754386	789,2884615	1	new	80	0,920681959992738	0,498566768055276	0,778575741050357
1962	alisea42	24	32,11302294	0,636113573	0,420856789	pianta	1	0	0,989	3	0,528	1	0	unrelated	757,1754386	789,2884615	1	new	80	0,920681959992738	0,498566768055276	0,778575741050357
1963	alisea42	24	32,11302294	0,636113573	0,420856789	iniezione	1	0	1,653	2	0,527	1	0	weakly	757,1754386	789,2884615	1	new	80	0,920681959992738	0,498566768055276	0,778575741050357
1964	alisea42	24	32,11302294	0,636113573	0,420856789	tavolo	1	1	1,038	4	0,746	1	1	studied	757,1754386	789,2884615	1	studied	80	0,920681959992738	0,498566768055276	0,778575741050357
1965	alisea42	24	32,11302294	0,636113573	0,420856789	grafia	1	0	1,44	4	0,475	1	0	weakly	757,1754386	789,2884615	1	new	80	0,920681959992738	0,498566768055276	0,778575741050357
1966	alisea42	24	32,11302294	0,636113573	0,420856789	cammello	1	0	1,422	3	1,06	1	1	studied	757,1754386	789,2884615	0	studied	80	0,920681959992738	0,498566768055276	0,778575741050357
1967	alisea42	24	32,11302294	0,636113573	0,420856789	cucire	1	1	0,957	3	1,843	1	1	studied	757,1754386	789,2884615	1	studied	80	0,920681959992738	0,498566768055276	0,778575741050357
1968	alisea42	24	32,11302294	0,636113573	0,420856789	accendere	1	0	1,224	2	0,91	1	0	weakly	757,1754386	789,2884615	1	new	80	0,920681959992738	0,498566768055276	0,778575741050357
1969	alisea42	24	32,11302294	0,636113573	0,420856789	sedia	1	1	1,79	3	0,609	1	0	critical	757,1754386	789,2884615	0	new	80	0,920681959992738	0,498566768055276	0,778575741050357
1970	alisea42	24	32,11302294	0,636113573	0,420856789	anziano	1	0	1,221	4	0,91	1	1	studied	757,1754386	789,2884615	0	studied	80	0,920681959992738	0,498566768055276	0,778575741050357
1971	alisea42	24	32,11302294	0,636113573	0,420856789	inquinamento	1	1	0,939	4	0,325	1	1	studied	757,1754386	789,2884615	1	studied	80	0,920681959992738	0,498566768055276	0,778575741050357
1972	alisea42	24	32,11302294	0,636113573	0,420856789	scassinare	1	0	1,854	2	0,643	1	1	studied	757,1754386	789,2884615	0	studied	80	0,920681959992738	0,498566768055276	0,778575741050357
1973	alisea42	24	32,11302294	0,636113573	0,420856789	sciare	1	0	1,155	4	0,659	1	0	weakly	757,1754386	789,2884615	1	new	80	0,920681959992738	0,498566768055276	0,778575741050357
1974	alisea42	24	32,11302294	0,636113573	0,420856789	insetto	1	1	2,305	2	0,812	1	1	studied	757,1754386	789,2884615	1	studied	80	0,920681959992738	0,498566768055276	0,778575741050357
1975	alisea42	24	32,11302294	0,636113573	0,420856789	plastica	1	0	1,022	3	0,542	1	0	unrelated	757,1754386	789,2884615	1	new	80	0,920681959992738	0,498566768055276	0,778575741050357
1976	alisea42	24	32,11302294	0,636113573	0,420856789	coperta	1	0	2,055	1	0,962	1	1	studied	757,1754386	789,2884615	0	studied	80	0,920681959992738	0,498566768055276	0,778575741050357
1977	alisea42	24	32,11302294	0,636113573	0,420856789	lucano	1	1	1,222	4	0,31	1	1	studied	757,1754386	789,2884615	1	studied	80	0,920681959992738	0,498566768055276	0,778575741050357
1978	alisea42	24	32,11302294	0,636113573	0,420856789	bandiera	1	1	1,123	4	0,429	1	0	critical	757,1754386	789,2884615	0	new	80	0,920681959992738	0,498566768055276	0,778575741050357
1979	alisea42	24	32,11302294	0,636113573	0,420856789	fobia	1	0	0,84	4	0,477	1	0	weakly	757,1754386	789,2884615	1	new	80	0,920681959992738	0,498566768055276	0,778575741050357
1980	alisea42	24	32,11302294	0,636113573	0,420856789	morbido	1	0	1,07	3	0,775	1	0	unrelated	757,1754386	789,2884615	1	new	80	0,920681959992738	0,498566768055276	0,778575741050357
1981	alisea42	24	32,11302294	0,636113573	0,420856789	italiana	1	1	2,372	4	0,845	1	1	studied	757,1754386	789,2884615	1	studied	80	0,920681959992738	0,498566768055276	0,778575741050357
1982	alisea42	24	32,11302294	0,636113573	0,420856789	inchiostro	1	1	1,239	3	0,812	1	1	studied	757,1754386	789,2884615	1	studied	80	0,920681959992738	0,498566768055276	0,778575741050357
1983	alisea42	24	32,11302294	0,636113573	0,420856789	valzer	1	1	1,49	3	0,543	1	1	studied	757,1754386	789,2884615	1	studied	80	0,920681959992738	0,498566768055276	0,778575741050357
1984	alisea42	24	32,11302294	0,636113573	0,420856789	punta	1	0	1,14	3	2,078	1	1	studied	757,1754386	789,2884615	0	studied	80	0,920681959992738	0,498566768055276	0,778575741050357
1985	alisea42	24	32,11302294	0,636113573	0,420856789	piatta	1	0	0,973	3	0,345	1	0	unrelated	757,1754386	789,2884615	1	new	80	0,920681959992738	0,498566768055276	0,778575741050357
1986	alisea42	24	32,11302294	0,636113573	0,420856789	ladro	1	1	1,406	3	1,343	1	0	critical	757,1754386	789,2884615	0	new	80	0,920681959992738	0,498566768055276	0,778575741050357
1987	alisea42	24	32,11302294	0,636113573	0,420856789	vento	1	0	1,707	2	0,76	1	1	studied	757,1754386	789,2884615	0	studied	80	0,920681959992738	0,498566768055276	0,778575741050357
1988	alisea42	24	32,11302294	0,636113573	0,420856789	penna	1	1	1,22	3	0,757	1	0	critical	757,1754386	789,2884615	0	new	80	0,920681959992738	0,498566768055276	0,778575741050357
1989	alisea42	24	32,11302294	0,636113573	0,420856789	alcolico	1	0	2,156	1	0,842	1	1	studied	757,1754386	789,2884615	0	studied	80	0,920681959992738	0,498566768055276	0,778575741050357
1990	alisea42	24	32,11302294	0,636113573	0,420856789	studio	1	0	1,557	2	0,476	1	0	weakly	757,1754386	789,2884615	1	new	80	0,920681959992738	0,498566768055276	0,778575741050357
1991	alisea42	24	32,11302294	0,636113573	0,420856789	dolce	1	1	2,141	2	0,56	1	1	studied	757,1754386	789,2884615	1	studied	80	0,920681959992738	0,498566768055276	0,778575741050357
1992	alisea42	24	32,11302294	0,636113573	0,420856789	suono	1	0	0,972	3	0,595	1	0	unrelated	757,1754386	789,2884615	1	new	80	0,920681959992738	0,498566768055276	0,778575741050357
1993	alisea42	24	32,11302294	0,636113573	0,420856789	freddo	1	0	1,054	1	0,91	1	0	critical	757,1754386	789,2884615	1	new	80	0,920681959992738	0,498566768055276	0,778575741050357
1994	alisea42	24	32,11302294	0,636113573	0,420856789	puzza	1	0	0,905	3	0,395	1	0	weakly	757,1754386	789,2884615	1	new	80	0,920681959992738	0,498566768055276	0,778575741050357
1995	alisea42	24	32,11302294	0,636113573	0,420856789	velenoso	1	1	2,223	2	0,943	1	1	studied	757,1754386	789,2884615	1	studied	80	0,920681959992738	0,498566768055276	0,778575741050357
1996	alisea42	24	32,11302294	0,636113573	0,420856789	italia	1	1	0,972	4	0,743	1	1	studied	757,1754386	789,2884615	1	studied	80	0,920681959992738	0,498566768055276	0,778575741050357
1997	alisea42	24	32,11302294	0,636113573	0,420856789	veloce	1	0	2,008	2	1,06	1	1	studied	757,1754386	789,2884615	0	studied	80	0,920681959992738	0,498566768055276	0,778575741050357
1998	alisea42	24	32,11302294	0,636113573	0,420856789	ago	1	0	1,939	1	0,808	1	0	critical	757,1754386	789,2884615	1	new	80	0,920681959992738	0,498566768055276	0,778575741050357
1999	alisea42	24	32,11302294	0,636113573	0,420856789	salato	1	0	0,939	4	0,327	1	0	weakly	757,1754386	789,2884615	1	new	80	0,920681959992738	0,498566768055276	0,778575741050357
[truncated: 3,121 more rows]
